# Supplementary material for: Epigenetic control of tetrapyrrole biosynthesis by m4C DNA methylation in a cyanobacterium
Source: DNA Res. 2024 Dec 7;31(6):dsae035. doi: 10.1093/dnares/dsae035 (PMC11662147; doi:10.1093/dnares/dsae035)
Supplement: dsae035_suppl_Supplementary_Datasets_S1 [file dsae035_suppl_supplementary_datasets_s1.xls]

## Sheet: Results
Chemistry	Dye-based
Date Created	2024-07-16 14:17:46 PM CEST
Experiment Comment
Experiment File Name	U:\Promotion DNA Methyltransferasen Synechocystis PCC6803\Nippon qFYR\Experiments\240715_suppressor_slr1790_newRNA_from_5724.qps
Experiment Name	240715_suppressor_slr1790
Experiment Run End Time	2024-07-16 13:07:31 PM CEST
Experiment Run Start Time	2024-07-16 11:02:28 AM CEST
Experiment Type	Comparative Cq (ΔΔCq)
Instrument Serial Number	AX96B22K09M08
Instrument Type	FastGene qFYR
Lid Temperature	100.0
Plastic manufacturer
Post-read Stage/Step
Pre-read Stage/Step
Quantification Cycle Method	Cq
Sample Volume	20.0
Sealing method	Adhesive
Signal Smoothing On	true
Software version	1.0
Stage where Melt Analysis is performed	Stage3
Stage/ Cycle where Cq Analysis is performed	Stage2, Step2
Template type	cDNA
User Name
Well	Well Position	Omit	Sample Name	Target Name	Task	Reporter	Quantity	Quantity Mean	Quantity SD	RQ	RQ Min	RQ Max	Cq	Cq Mean	Cq SD	Delta Cq	Delta Cq Mean	Delta Cq SD	Delta Cq SE	Delta Delta Cq	Automatic Cq Threshold	Cq Threshold	Automatic Baseline	Baseline Start	Baseline End	Amp Status	Results	Comments	Cq Conf	MTP	AMPNC	Tm1	Tm2	Tm3	Tm4
1	A1	FALSE	Wt 1	slr1790	UNKNOWN	SYBR				1	0.896456	1.1155	20.0369	19.9916	0.0392565	0	2.15608	0.0983759	0.0567973	0	FALSE	2.23249	TRUE	3	15	Inconclusive				N	N	82.3707
2	A2	FALSE	Wt 1	slr1790	UNKNOWN	SYBR				1	0.896456	1.1155	19.9683	19.9916	0.0392565	0	2.15608	0.0983759	0.0567973	0	FALSE	2.23249	TRUE	3	15	Inconclusive				N	N	82.3407
3	A3	FALSE	Wt 1	slr1790	UNKNOWN	SYBR				1	0.896456	1.1155	19.9695	19.9916	0.0392565	0	2.15608	0.0983759	0.0567973	0	FALSE	2.23249	TRUE	3	15	Inconclusive				N	N	82.3107
4	A4	FALSE	Wt 2	slr1790	UNKNOWN	SYBR				1.45419	1.29573	1.63204	19.8127	19.8759	0.0611455	0	1.61586	0.10384	0.0599521	-0.540219	FALSE	2.23249	TRUE	3	15	Inconclusive				N	N	82.3407
5	A5	FALSE	Wt 2	slr1790	UNKNOWN	SYBR				1.45419	1.29573	1.63204	19.9348	19.8759	0.0611455	0	1.61586	0.10384	0.0599521	-0.540219	FALSE	2.23249	TRUE	3	15	Inconclusive				N	N	82.2794
6	A6	FALSE	Wt 2	slr1790	UNKNOWN	SYBR				1.45419	1.29573	1.63204	19.8802	19.8759	0.0611455	0	1.61586	0.10384	0.0599521	-0.540219	FALSE	2.23249	TRUE	3	15	Inconclusive				N	N	82.2394
7	A7	FALSE	Wt 3	slr1790	UNKNOWN	SYBR				0.96603	0.923272	1.01077	20.1166	20.1329	0.0354264	0	2.20594	0.040745	0.0235241	0.0498594	FALSE	2.23249	TRUE	3	15	Inconclusive				N	N	82.2194
8	A8	FALSE	Wt 3	slr1790	UNKNOWN	SYBR				0.96603	0.923272	1.01077	20.1086	20.1329	0.0354264	0	2.20594	0.040745	0.0235241	0.0498594	FALSE	2.23249	TRUE	3	15	Inconclusive				N	N	82.2294
9	A9	FALSE	Wt 3	slr1790	UNKNOWN	SYBR				0.96603	0.923272	1.01077	20.1736	20.1329	0.0354264	0	2.20594	0.040745	0.0235241	0.0498594	FALSE	2.23249	TRUE	3	15	Inconclusive				N	N	82.2232
10	A10	FALSE	Wt 1	slr1790	NTC	SYBR							37.6522	37.6522							FALSE	2.23249	TRUE	3	15	Inconclusive				Y	N	82.0909	61.3985
11	A11	FALSE	Wt 2	slr1790	NTC	SYBR							32.845	32.845							FALSE	2.23249	TRUE	3	15	Inconclusive				N	Y	81.8986
12	A12	FALSE	Wt 3	slr1790	NTC	SYBR							Undetermined								FALSE	2.23249	TRUE	3	15	Inconclusive				N	N	60.5337
13	B1	FALSE	sll0729 K2	slr1790	UNKNOWN	SYBR				0.459644	0.442561	0.477386	22.0963	22.1074	0.028044	0	3.2775	0.0340863	0.0196797	1.12141	FALSE	2.23249	TRUE	3	15	Inconclusive				N	N	82.208
14	B2	FALSE	sll0729 K2	slr1790	UNKNOWN	SYBR				0.459644	0.442561	0.477386	22.0865	22.1074	0.028044	0	3.2775	0.0340863	0.0196797	1.12141	FALSE	2.23249	TRUE	3	15	Inconclusive				N	N	82.158
15	B3	FALSE	sll0729 K2	slr1790	UNKNOWN	SYBR				0.459644	0.442561	0.477386	22.1392	22.1074	0.028044	0	3.2775	0.0340863	0.0196797	1.12141	FALSE	2.23249	TRUE	3	15	Inconclusive				N	N	82.158
16	B4	FALSE	sll0729 K3	slr1790	UNKNOWN	SYBR				0.703571	0.671225	0.737477	21.5447	21.5837	0.0345194	0	2.66331	0.0423593	0.0244561	0.507231	FALSE	2.23249	TRUE	3	15	Inconclusive				N	N	82.208
17	B5	FALSE	sll0729 K3	slr1790	UNKNOWN	SYBR				0.703571	0.671225	0.737477	21.6103	21.5837	0.0345194	0	2.66331	0.0423593	0.0244561	0.507231	FALSE	2.23249	TRUE	3	15	Inconclusive				N	N	82.1171
18	B6	FALSE	sll0729 K3	slr1790	UNKNOWN	SYBR				0.703571	0.671225	0.737477	21.5961	21.5837	0.0345194	0	2.66331	0.0423593	0.0244561	0.507231	FALSE	2.23249	TRUE	3	15	Inconclusive				N	N	82.0771
19	B7	FALSE	sll0729 K11	slr1790	UNKNOWN	SYBR				0.61981	0.580705	0.661549	21.4612	21.4714	0.0270663	0	2.84618	0.0586541	0.033864	0.690101	FALSE	2.23249	TRUE	3	15	Inconclusive				N	N	82.0671
20	B8	FALSE	sll0729 K11	slr1790	UNKNOWN	SYBR				0.61981	0.580705	0.661549	21.4509	21.4714	0.0270663	0	2.84618	0.0586541	0.033864	0.690101	FALSE	2.23249	TRUE	3	15	Inconclusive				N	N	82.1071
21	B9	FALSE	sll0729 K11	slr1790	UNKNOWN	SYBR				0.61981	0.580705	0.661549	21.5021	21.4714	0.0270663	0	2.84618	0.0586541	0.033864	0.690101	FALSE	2.23249	TRUE	3	15	Inconclusive				N	N	82.1309
22	B10	FALSE	sll0729 K2	slr1790	NTC	SYBR							Undetermined								FALSE	2.23249	TRUE	3	15	Inconclusive				N	N	60.2417
23	B11	FALSE	sll0729 K3	slr1790	NTC	SYBR							33.6828	33.6828							FALSE	2.23249	TRUE	3	15	Inconclusive				N	Y	81.7886
24	B12	FALSE	sll0729 K11	slr1790	NTC	SYBR							Undetermined								FALSE	2.23249	TRUE	3	15	Inconclusive				Y	N	60.3117	73.6985
25	C1	FALSE	suppr. sll0729 3-28 KI	slr1790	UNKNOWN	SYBR				1.86991	1.70078	2.05585	20.0294	20.0254	0.0251117	0	1.25312	0.085321	0.0492601	-0.902967	FALSE	2.23249	TRUE	3	15	Inconclusive				N	N	82.198
26	C2	FALSE	suppr. sll0729 3-28 KI	slr1790	UNKNOWN	SYBR				1.86991	1.70078	2.05585	20.0483	20.0254	0.0251117	0	1.25312	0.085321	0.0492601	-0.902967	FALSE	2.23249	TRUE	3	15	Inconclusive				N	N	82.138
27	C3	FALSE	suppr. sll0729 3-28 KI	slr1790	UNKNOWN	SYBR				1.86991	1.70078	2.05585	19.9985	20.0254	0.0251117	0	1.25312	0.085321	0.0492601	-0.902967	FALSE	2.23249	TRUE	3	15	Inconclusive				N	N	82.1479
28	C4	FALSE	suppr. sll0729 3-28 KII	slr1790	UNKNOWN	SYBR				1.59963	1.48786	1.71979	20.1419	20.1285	0.0121967	0	1.47835	0.0651898	0.0376374	-0.677735	FALSE	2.23249	TRUE	3	15	Inconclusive				N	N	82.158
29	C5	FALSE	suppr. sll0729 3-28 KII	slr1790	UNKNOWN	SYBR				1.59963	1.48786	1.71979	20.1256	20.1285	0.0121967	0	1.47835	0.0651898	0.0376374	-0.677735	FALSE	2.23249	TRUE	3	15	Inconclusive				N	N	82.0771
30	C6	FALSE	suppr. sll0729 3-28 KII	slr1790	UNKNOWN	SYBR				1.59963	1.48786	1.71979	20.1181	20.1285	0.0121967	0	1.47835	0.0651898	0.0376374	-0.677735	FALSE	2.23249	TRUE	3	15	Inconclusive				N	N	82.0671
31	C7	FALSE	suppr. sll0729 3-28 KIII	slr1790	UNKNOWN	SYBR				1.41784	1.21727	1.65146	20.0927	20.0964	0.00377384	0	1.65239	0.137271	0.0792535	-0.503696	FALSE	2.23249	TRUE	3	15	Inconclusive				N	N	82.0571
32	C8	FALSE	suppr. sll0729 3-28 KIII	slr1790	UNKNOWN	SYBR				1.41784	1.21727	1.65146	20.0964	20.0964	0.00377384	0	1.65239	0.137271	0.0792535	-0.503696	FALSE	2.23249	TRUE	3	15	Inconclusive				N	N	82.0671
33	C9	FALSE	suppr. sll0729 3-28 KIII	slr1790	UNKNOWN	SYBR				1.41784	1.21727	1.65146	20.1002	20.0964	0.00377384	0	1.65239	0.137271	0.0792535	-0.503696	FALSE	2.23249	TRUE	3	15	Inconclusive				N	N	82.0809
34	C10	FALSE	suppr. sll0729 3-28 KI	slr1790	NTC	SYBR							35.0212	35.0212							FALSE	2.23249	TRUE	3	15	Inconclusive				Y	N	81.7265	75.4839
35	C11	FALSE	suppr. sll0729 3-28 KII	slr1790	NTC	SYBR							32.5238	32.5238							FALSE	2.23249	TRUE	3	15	Inconclusive				N	Y	81.7365
36	C12	FALSE	suppr. sll0729 3-28 KIII	slr1790	NTC	SYBR							35.1175	35.1175							FALSE	2.23249	TRUE	3	15	Inconclusive				N	N	81.7565
37	D1	FALSE	Wt 1	rnpa	UNKNOWN	SYBR							17.8132	17.8355	0.0902039						FALSE	2.23249	TRUE	3	15	Inconclusive				Y	N	84.8405	61.2469
38	D2	FALSE	Wt 1	rnpa	UNKNOWN	SYBR							17.9348	17.8355	0.0902039						FALSE	2.23249	TRUE	3	15	Inconclusive				N	N	84.7505
39	D3	FALSE	Wt 1	rnpa	UNKNOWN	SYBR							17.7585	17.8355	0.0902039						FALSE	2.23249	TRUE	3	15	Inconclusive				Y	N	84.8005	61.4503
40	D4	FALSE	Wt 2	rnpa	UNKNOWN	SYBR							18.1987	18.26	0.0839284						FALSE	2.23249	TRUE	3	15	Inconclusive				Y	N	84.7905	61.3203
41	D5	FALSE	Wt 2	rnpa	UNKNOWN	SYBR							18.2257	18.26	0.0839284						FALSE	2.23249	TRUE	3	15	Inconclusive				Y	N	84.7554	60.9305
42	D6	FALSE	Wt 2	rnpa	UNKNOWN	SYBR							18.3556	18.26	0.0839284						FALSE	2.23249	TRUE	3	15	Inconclusive				Y	N	84.7154	61.3909
43	D7	FALSE	Wt 3	rnpa	UNKNOWN	SYBR							17.904	17.927	0.0201277						FALSE	2.23249	TRUE	3	15	Inconclusive				N	N	84.7154
44	D8	FALSE	Wt 3	rnpa	UNKNOWN	SYBR							17.9358	17.927	0.0201277						FALSE	2.23249	TRUE	3	15	Inconclusive				Y	N	84.7554	60.8705
45	D9	FALSE	Wt 3	rnpa	UNKNOWN	SYBR							17.9412	17.927	0.0201277						FALSE	2.23249	TRUE	3	15	Inconclusive				N	N	84.761
46	D10	FALSE	Wt 1	rnpa	NTC	SYBR							37.2653	37.2653							FALSE	2.23249	TRUE	3	15	Inconclusive				N	N	84.431
47	D11	FALSE	Wt 2	rnpa	NTC	SYBR							36.1445	36.1445							FALSE	2.23249	TRUE	3	15	Inconclusive				N	N	84.491
48	D12	FALSE	Wt 3	rnpa	NTC	SYBR							Undetermined								FALSE	2.23249	TRUE	3	15	Inconclusive				Y	N	61.1305	69.6088
49	E1	FALSE	sll0729 K2	rnpa	UNKNOWN	SYBR							18.8462	18.8299	0.0193755						FALSE	2.23249	TRUE	3	15	Inconclusive				N	N	84.7205
50	E2	FALSE	sll0729 K2	rnpa	UNKNOWN	SYBR							18.8085	18.8299	0.0193755						FALSE	2.23249	TRUE	3	15	Inconclusive				N	N	84.7005
51	E3	FALSE	sll0729 K2	rnpa	UNKNOWN	SYBR							18.8349	18.8299	0.0193755						FALSE	2.23249	TRUE	3	15	Inconclusive				Y	N	84.7005	61.7586
52	E4	FALSE	sll0729 K3	rnpa	UNKNOWN	SYBR							18.9038	18.9204	0.0245504						FALSE	2.23249	TRUE	3	15	Inconclusive				Y	N	84.7205	61.5903
53	E5	FALSE	sll0729 K3	rnpa	UNKNOWN	SYBR							18.9087	18.9204	0.0245504						FALSE	2.23249	TRUE	3	15	Inconclusive				Y	N	84.6454	61.1674
54	E6	FALSE	sll0729 K3	rnpa	UNKNOWN	SYBR							18.9486	18.9204	0.0245504						FALSE	2.23249	TRUE	3	15	Inconclusive				Y	N	84.6247	61.5409
55	E7	FALSE	sll0729 K11	rnpa	UNKNOWN	SYBR							18.5836	18.6252	0.0520358						FALSE	2.23249	TRUE	3	15	Inconclusive				Y	N	84.6348	61.5409
56	E8	FALSE	sll0729 K11	rnpa	UNKNOWN	SYBR							18.6835	18.6252	0.0520358						FALSE	2.23249	TRUE	3	15	Inconclusive				Y	N	84.6454	61.5309
57	E9	FALSE	sll0729 K11	rnpa	UNKNOWN	SYBR							18.6084	18.6252	0.0520358						FALSE	2.23249	TRUE	3	15	Inconclusive				Y	N	84.671	61.2137
58	E10	FALSE	sll0729 K2	rnpa	NTC	SYBR							Undetermined								FALSE	2.23249	TRUE	3	15	Inconclusive				Y	N	60.9285	69.7951	74.6748
59	E11	FALSE	sll0729 K3	rnpa	NTC	SYBR							36.246	36.246							FALSE	2.23249	TRUE	3	15	Inconclusive				Y	N	84.3806	60.9517
60	E12	FALSE	sll0729 K11	rnpa	NTC	SYBR							Undetermined								FALSE	2.23249	TRUE	3	15	Inconclusive				N	N	60.8485
61	F1	FALSE	suppr. sll0729 3-28 KI	rnpa	UNKNOWN	SYBR							18.8626	18.7723	0.0815419						FALSE	2.23249	TRUE	3	15	Inconclusive				Y	N	84.6901	61.3369
62	F2	FALSE	suppr. sll0729 3-28 KI	rnpa	UNKNOWN	SYBR							18.7501	18.7723	0.0815419						FALSE	2.23249	TRUE	3	15	Inconclusive				N	N	84.6401
63	F3	FALSE	suppr. sll0729 3-28 KI	rnpa	UNKNOWN	SYBR							18.7042	18.7723	0.0815419						FALSE	2.23249	TRUE	3	15	Inconclusive				Y	N	84.6501	61.5303
64	F4	FALSE	suppr. sll0729 3-28 KII	rnpa	UNKNOWN	SYBR							18.6263	18.6502	0.0640387						FALSE	2.23249	TRUE	3	15	Inconclusive				N	N	84.6701
65	F5	FALSE	suppr. sll0729 3-28 KII	rnpa	UNKNOWN	SYBR							18.6015	18.6502	0.0640387						FALSE	2.23249	TRUE	3	15	Inconclusive				N	N	84.6048
66	F6	FALSE	suppr. sll0729 3-28 KII	rnpa	UNKNOWN	SYBR							18.7227	18.6502	0.0640387						FALSE	2.23249	TRUE	3	15	Inconclusive				N	N	84.5448
67	F7	FALSE	suppr. sll0729 3-28 KIII	rnpa	UNKNOWN	SYBR							18.5678	18.444	0.137219						FALSE	2.23249	TRUE	3	15	Inconclusive				Y	N	84.5648	61.5409
68	F8	FALSE	suppr. sll0729 3-28 KIII	rnpa	UNKNOWN	SYBR							18.2965	18.444	0.137219						FALSE	2.23249	TRUE	3	15	Inconclusive				Y	N	84.6247	61.5409
69	F9	FALSE	suppr. sll0729 3-28 KIII	rnpa	UNKNOWN	SYBR							18.4677	18.444	0.137219						FALSE	2.23249	TRUE	3	15	Inconclusive				Y	N	84.641	61.5394
70	F10	FALSE	suppr. sll0729 3-28 KI	rnpa	NTC	SYBR							38.915	38.915							FALSE	2.23249	TRUE	3	15	Inconclusive				N	N	76.5704
71	F11	FALSE	suppr. sll0729 3-28 KII	rnpa	NTC	SYBR							35.1961	35.1961							FALSE	2.23249	TRUE	3	15	Inconclusive				N	N	84.4106
72	F12	FALSE	suppr. sll0729 3-28 KIII	rnpa	NTC	SYBR							35.1819	35.1819							FALSE	2.23249	TRUE	3	15	Inconclusive				N	N	84.2706
Analysis Type	Singleplex
Endogenous Control	rnpa
RQ Min/Max Confidence Level	95.0
Reference Sample	Wt 1

## Sheet: Statistics & Manual Calculation
Manual calculation
		wt1.1	wt1.2	wt1.3	wt2.1	wt2.2	wt2.3	wt3.1	wt3.2	wt3.3	∆sll0729 K2.1	∆sll0729 K2.2	∆sll0729 K2.3	∆sll0729 K3.1	∆sll0729 K3.2	∆sll0729 K3.3	∆sll0729 K11.1	∆sll0729 K11.2	∆sll0729 K11.3	suppr. ∆sll0729 3-28 I.1	suppr. ∆sll0729 3-28 I.2	suppr. ∆sll0729 3-28 I.3	suppr. ∆sll0729 3-28 II.1	suppr. ∆sll0729 3-28 II.2	suppr. ∆sll0729 3-28 II.3	suppr. ∆sll0729 3-28 III.1	suppr. ∆sll0729 3-28 III.2	suppr. ∆sll0729 3-28 III.3
	Ct slr1790	20.0369	19.9683	19.9695	19.8127	19.9348	19.8802	20.1166	20.1086	20.1736	22.0963	22.0865	22.1392	21.5447	21.6103	21.5961	21.4612	21.4509	21.5021	20.0294	20.0483	19.9985	20.1419	20.1256	20.1181	20.0927	20.0964	20.1002
	Ct rnpA	17.8132	17.9348	17.7585	18.1987	18.2257	18.3556	17.904	17.9358	17.9412	18.8462	18.8085	18.8349	18.9038	18.9087	18.9486	18.5836	18.6835	18.6084	18.8626	18.7501	18.7042	18.6263	18.6015	18.7227	18.5678	18.2965	18.4677
	∆Ct	2.22367	2.03358	2.211	1.61403	1.70905	1.52451	2.21264	2.17281	2.23238	3.25011	3.27804	3.30434	2.64087	2.70151	2.64756	2.8776	2.76732	2.89364	1.16677	1.2982	1.29437	1.51565	1.52404	1.39535	1.52482	1.79988	1.63247
	∆∆Ct	0.0675913	-0.122506	0.0549151	-0.542053	-0.447034	-0.63157	0.0565612	0.0167243	0.0762927	1.09402	1.12196	1.14826	0.484791	0.545428	0.491475	0.721512	0.611237	0.737553	-0.989309	-0.857885	-0.861709	-0.640434	-0.632039	-0.760732	-0.631267	-0.356204	-0.523618
	2^-∆∆Ct	0.95423	1.08862	0.962651	1.45604	1.36323	1.54925	0.961553	0.988475	0.948492	0.468453	0.45947	0.45117	0.7146	0.685188	0.711298	0.606461	0.654635	0.599756	1.98523	1.81238	1.81719	1.5588	1.54975	1.69435	1.54892	1.28005	1.43756
	Average of 2^-∆∆Ct of technical triplicates	1.00184			1.45618			0.966173			0.459698			0.703695			0.620284			1.8716			1.60097			1.42218
	Average of average of 2^-∆∆Ct of technical triplicates of biological triplicates	1.14139									0.594559									1.63158
	Average of WT1 ∆Ct of technical triplicates which is used as the calibrator	2.15608
Statistical Analysis |	Wilcoxon Test (p-value) was calculated using Rstudio
	Wilcoxon rank sum exact test of WT and ∆sll0729 ∆Ct values
	data: c(2.224, 2.034, 2.211, 1.614, 1.709, 1.525, 2.213, 2.173, 2.232) and c(3.25, 3.278, 3.304, 2.641, 2.702, 2.648, 2.878, 2.767, 2.894)
	W = 0, p-value = 4.114e-05
	alternative hypothesis: true location shift is not equal to 0
	Wilcoxon rank sum test with continuity correction of WT and suppressor ∆sll0729 3-28 ∆Ct values
	data: c(2.224, 2.034, 2.211, 1.614, 1.709, 1.525, 2.213, 2.173, 2.232) and c(1.167, 1.298, 1.294, 1.516, 1.524, 1.395, 1.525, 1.8, 1.632)
	W = 75.5, p-value = 0.002304
	alternative hypothesis: true location shift is not equal to 0

## Sheet: Run Information
Chemistry	Dye-based
Date Created	2024-07-16 14:17:46 PM CEST
Experiment Comment
Experiment File Name	U:\Promotion DNA Methyltransferasen Synechocystis PCC6803\Nippon qFYR\Experiments\240715_suppressor_slr1790_newRNA_from_5724.qps
Experiment Name	240715_suppressor_slr1790
Experiment Run End Time	2024-07-16 13:07:31 PM CEST
Experiment Run Start Time	2024-07-16 11:02:28 AM CEST
Experiment Type	Comparative Cq (ΔΔCq)
Instrument Serial Number	AX96B22K09M08
Instrument Type	FastGene qFYR
Lid Temperature	100.0
Plastic manufacturer
Post-read Stage/Step
Pre-read Stage/Step
Quantification Cycle Method	Cq
Sample Volume	20.0
Sealing method	Adhesive
Signal Smoothing On	true
Software version	1.0
Stage where Melt Analysis is performed	Stage3
Stage/ Cycle where Cq Analysis is performed	Stage2, Step2
Template type	cDNA
User Name
Stage: 1 Hold Stage
Step 1:Set temperature：50.0℃,Keep 120 s Rate：4.0℃/s
Step 2:Set temperature：95.0℃,Keep 120 s Rate：4.0℃/s
Stage: 2 Cycling Stage
Step 1:Set temperature：95.0℃,Keep 15 s Rate：4.0℃/s
Step 2:Set temperature：63.0℃,Keep 30 s Rate：4.0℃/s，Collect data
Cycle 40 times
Stage: 3 Melt Curve Stage
Step 1:Set temperature：95.0℃,Keep 15 s Rate：4.0℃/s
Step 2:Set temperature：60.0℃,Keep 30 s Rate：4.0℃/s
Step 3:Set temperature：95.0℃,Keep 1 s,Collection data interval 0.1 ℃

## Sheet: Sample Setup
Chemistry	Dye-based
Date Created	2024-07-16 14:17:47 PM CEST
Experiment Comment
Experiment File Name	U:\Promotion DNA Methyltransferasen Synechocystis PCC6803\Nippon qFYR\Experiments\240715_suppressor_slr1790_newRNA_from_5724.qps
Experiment Name	240715_suppressor_slr1790
Experiment Run End Time	2024-07-16 13:07:31 PM CEST
Experiment Run Start Time	2024-07-16 11:02:28 AM CEST
Experiment Type	Comparative Cq (ΔΔCq)
Instrument Serial Number	AX96B22K09M08
Instrument Type	FastGene qFYR
Lid Temperature	100.0
Plastic manufacturer
Post-read Stage/Step
Pre-read Stage/Step
Quantification Cycle Method	Cq
Sample Volume	20.0
Sealing method	Adhesive
Signal Smoothing On	true
Software version	1.0
Stage where Melt Analysis is performed	Stage3
Stage/ Cycle where Cq Analysis is performed	Stage2, Step2
Template type	cDNA
User Name
Well	Well Position	Sample Name	Sample Color	Target Name	Target Color	Task	Reporter	Quantity	Comments
1	A1	Wt 1	RGB(224,79,95)	slr1790	RGB(224,79,95)	UNKNOWN	SYBR
2	A2	Wt 1	RGB(224,79,95)	slr1790	RGB(224,79,95)	UNKNOWN	SYBR
3	A3	Wt 1	RGB(224,79,95)	slr1790	RGB(224,79,95)	UNKNOWN	SYBR
4	A4	Wt 2	RGB(255,127,0)	slr1790	RGB(224,79,95)	UNKNOWN	SYBR
5	A5	Wt 2	RGB(255,127,0)	slr1790	RGB(224,79,95)	UNKNOWN	SYBR
6	A6	Wt 2	RGB(255,127,0)	slr1790	RGB(224,79,95)	UNKNOWN	SYBR
7	A7	Wt 3	RGB(139,137,112)	slr1790	RGB(224,79,95)	UNKNOWN	SYBR
8	A8	Wt 3	RGB(139,137,112)	slr1790	RGB(224,79,95)	UNKNOWN	SYBR
9	A9	Wt 3	RGB(139,137,112)	slr1790	RGB(224,79,95)	UNKNOWN	SYBR
10	A10	Wt 1	RGB(224,79,95)	slr1790	RGB(224,79,95)	NTC	SYBR
11	A11	Wt 2	RGB(255,127,0)	slr1790	RGB(224,79,95)	NTC	SYBR
12	A12	Wt 3	RGB(139,137,112)	slr1790	RGB(224,79,95)	NTC	SYBR
13	B1	sll0729 K2	RGB(0,139,69)	slr1790	RGB(224,79,95)	UNKNOWN	SYBR
14	B2	sll0729 K2	RGB(0,139,69)	slr1790	RGB(224,79,95)	UNKNOWN	SYBR
15	B3	sll0729 K2	RGB(0,139,69)	slr1790	RGB(224,79,95)	UNKNOWN	SYBR
16	B4	sll0729 K3	RGB(139,137,112)	slr1790	RGB(224,79,95)	UNKNOWN	SYBR
17	B5	sll0729 K3	RGB(139,137,112)	slr1790	RGB(224,79,95)	UNKNOWN	SYBR
18	B6	sll0729 K3	RGB(139,137,112)	slr1790	RGB(224,79,95)	UNKNOWN	SYBR
19	B7	sll0729 K11	RGB(142,56,142)	slr1790	RGB(224,79,95)	UNKNOWN	SYBR
20	B8	sll0729 K11	RGB(142,56,142)	slr1790	RGB(224,79,95)	UNKNOWN	SYBR
21	B9	sll0729 K11	RGB(142,56,142)	slr1790	RGB(224,79,95)	UNKNOWN	SYBR
22	B10	sll0729 K2	RGB(0,139,69)	slr1790	RGB(224,79,95)	NTC	SYBR
23	B11	sll0729 K3	RGB(139,137,112)	slr1790	RGB(224,79,95)	NTC	SYBR
24	B12	sll0729 K11	RGB(142,56,142)	slr1790	RGB(224,79,95)	NTC	SYBR
25	C1	suppr. 3-28 KI	RGB(238,18,137)	slr1790	RGB(224,79,95)	UNKNOWN	SYBR
26	C2	suppr. 3-28 KI	RGB(238,18,137)	slr1790	RGB(224,79,95)	UNKNOWN	SYBR
27	C3	suppr. 3-28 KI	RGB(238,18,137)	slr1790	RGB(224,79,95)	UNKNOWN	SYBR
28	C4	suppr. 3-28 KII	RGB(224,79,95)	slr1790	RGB(224,79,95)	UNKNOWN	SYBR
29	C5	suppr. 3-28 KII	RGB(224,79,95)	slr1790	RGB(224,79,95)	UNKNOWN	SYBR
30	C6	suppr. 3-28 KII	RGB(224,79,95)	slr1790	RGB(224,79,95)	UNKNOWN	SYBR
31	C7	suppr. 3-28 KIII	RGB(0,0,255)	slr1790	RGB(224,79,95)	UNKNOWN	SYBR
32	C8	suppr. 3-28 KIII	RGB(0,0,255)	slr1790	RGB(224,79,95)	UNKNOWN	SYBR
33	C9	suppr. 3-28 KIII	RGB(0,0,255)	slr1790	RGB(224,79,95)	UNKNOWN	SYBR
34	C10	suppr. 3-28 KI	RGB(238,18,137)	slr1790	RGB(224,79,95)	NTC	SYBR
35	C11	suppr. 3-28 KII	RGB(224,79,95)	slr1790	RGB(224,79,95)	NTC	SYBR
36	C12	suppr. 3-28 KIII	RGB(0,0,255)	slr1790	RGB(224,79,95)	NTC	SYBR
37	D1	Wt 1	RGB(224,79,95)	rnpa	RGB(0,0,255)	UNKNOWN	SYBR
38	D2	Wt 1	RGB(224,79,95)	rnpa	RGB(0,0,255)	UNKNOWN	SYBR
39	D3	Wt 1	RGB(224,79,95)	rnpa	RGB(0,0,255)	UNKNOWN	SYBR
40	D4	Wt 2	RGB(255,127,0)	rnpa	RGB(0,0,255)	UNKNOWN	SYBR
41	D5	Wt 2	RGB(255,127,0)	rnpa	RGB(0,0,255)	UNKNOWN	SYBR
42	D6	Wt 2	RGB(255,127,0)	rnpa	RGB(0,0,255)	UNKNOWN	SYBR
43	D7	Wt 3	RGB(139,137,112)	rnpa	RGB(0,0,255)	UNKNOWN	SYBR
44	D8	Wt 3	RGB(139,137,112)	rnpa	RGB(0,0,255)	UNKNOWN	SYBR
45	D9	Wt 3	RGB(139,137,112)	rnpa	RGB(0,0,255)	UNKNOWN	SYBR
46	D10	Wt 1	RGB(224,79,95)	rnpa	RGB(0,0,255)	NTC	SYBR
47	D11	Wt 2	RGB(255,127,0)	rnpa	RGB(0,0,255)	NTC	SYBR
48	D12	Wt 3	RGB(139,137,112)	rnpa	RGB(0,0,255)	NTC	SYBR
49	E1	sll0729 K2	RGB(0,139,69)	rnpa	RGB(0,0,255)	UNKNOWN	SYBR
50	E2	sll0729 K2	RGB(0,139,69)	rnpa	RGB(0,0,255)	UNKNOWN	SYBR
51	E3	sll0729 K2	RGB(0,139,69)	rnpa	RGB(0,0,255)	UNKNOWN	SYBR
52	E4	sll0729 K3	RGB(139,137,112)	rnpa	RGB(0,0,255)	UNKNOWN	SYBR
53	E5	sll0729 K3	RGB(139,137,112)	rnpa	RGB(0,0,255)	UNKNOWN	SYBR
54	E6	sll0729 K3	RGB(139,137,112)	rnpa	RGB(0,0,255)	UNKNOWN	SYBR
55	E7	sll0729 K11	RGB(142,56,142)	rnpa	RGB(0,0,255)	UNKNOWN	SYBR
56	E8	sll0729 K11	RGB(142,56,142)	rnpa	RGB(0,0,255)	UNKNOWN	SYBR
57	E9	sll0729 K11	RGB(142,56,142)	rnpa	RGB(0,0,255)	UNKNOWN	SYBR
58	E10	sll0729 K2	RGB(0,139,69)	rnpa	RGB(0,0,255)	NTC	SYBR
59	E11	sll0729 K3	RGB(139,137,112)	rnpa	RGB(0,0,255)	NTC	SYBR
60	E12	sll0729 K11	RGB(142,56,142)	rnpa	RGB(0,0,255)	NTC	SYBR
61	F1	suppr. 3-28 KI	RGB(238,18,137)	rnpa	RGB(0,0,255)	UNKNOWN	SYBR
62	F2	suppr. 3-28 KI	RGB(238,18,137)	rnpa	RGB(0,0,255)	UNKNOWN	SYBR
63	F3	suppr. 3-28 KI	RGB(238,18,137)	rnpa	RGB(0,0,255)	UNKNOWN	SYBR
64	F4	suppr. 3-28 KII	RGB(224,79,95)	rnpa	RGB(0,0,255)	UNKNOWN	SYBR
65	F5	suppr. 3-28 KII	RGB(224,79,95)	rnpa	RGB(0,0,255)	UNKNOWN	SYBR
66	F6	suppr. 3-28 KII	RGB(224,79,95)	rnpa	RGB(0,0,255)	UNKNOWN	SYBR
67	F7	suppr. 3-28 KIII	RGB(0,0,255)	rnpa	RGB(0,0,255)	UNKNOWN	SYBR
68	F8	suppr. 3-28 KIII	RGB(0,0,255)	rnpa	RGB(0,0,255)	UNKNOWN	SYBR
69	F9	suppr. 3-28 KIII	RGB(0,0,255)	rnpa	RGB(0,0,255)	UNKNOWN	SYBR
70	F10	suppr. 3-28 KI	RGB(238,18,137)	rnpa	RGB(0,0,255)	NTC	SYBR
71	F11	suppr. 3-28 KII	RGB(224,79,95)	rnpa	RGB(0,0,255)	NTC	SYBR
72	F12	suppr. 3-28 KIII	RGB(0,0,255)	rnpa	RGB(0,0,255)	NTC	SYBR
73	G1
74	G2
75	G3
76	G4
77	G5
78	G6
79	G7
80	G8
81	G9
82	G10
83	G11
84	G12
85	H1
86	H2
87	H3
88	H4
89	H5
90	H6
91	H7
92	H8
93	H9
94	H10
95	H11
96	H12

## Sheet: Amplification Data
Chemistry	Dye-based
Date Created	2024-07-16 14:17:47 PM CEST
Experiment Comment
Experiment File Name	U:\Promotion DNA Methyltransferasen Synechocystis PCC6803\Nippon qFYR\Experiments\240715_suppressor_slr1790_newRNA_from_5724.qps
Experiment Name	240715_suppressor_slr1790
Experiment Run End Time	2024-07-16 13:07:31 PM CEST
Experiment Run Start Time	2024-07-16 11:02:28 AM CEST
Experiment Type	Comparative Cq (ΔΔCq)
Instrument Serial Number	AX96B22K09M08
Instrument Type	FastGene qFYR
Lid Temperature	100.0
Plastic manufacturer
Post-read Stage/Step
Pre-read Stage/Step
Quantification Cycle Method	Cq
Sample Volume	20.0
Sealing method	Adhesive
Signal Smoothing On	true
Software version	1.0
Stage where Melt Analysis is performed	Stage3
Stage/ Cycle where Cq Analysis is performed	Stage2, Step2
Template type	cDNA
User Name
Well	Well Position	Cycle	Target Name	Rn	Delta Rn
1	A1	1	slr1790	0.966487	-0.0335125
1	A1	2	slr1790	0.973382	-0.0266178
1	A1	3	slr1790	0.978355	-0.0216452
1	A1	4	slr1790	0.981974	-0.018026
1	A1	5	slr1790	0.984679	-0.0153211
1	A1	6	slr1790	0.986621	-0.0133789
1	A1	7	slr1790	0.988006	-0.0119945
1	A1	8	slr1790	0.988893	-0.0111067
1	A1	9	slr1790	0.989252	-0.0107483
1	A1	10	slr1790	0.989049	-0.0109515
1	A1	11	slr1790	0.988386	-0.0116138
1	A1	12	slr1790	0.987541	-0.0124588
1	A1	13	slr1790	0.986861	-0.013139
1	A1	14	slr1790	0.98696	-0.0130403
1	A1	15	slr1790	0.990725	-0.0092746
1	A1	16	slr1790	0.991733	-0.00826699
1	A1	17	slr1790	1.00588	0.00588107
1	A1	18	slr1790	1.16945	0.169448
1	A1	19	slr1790	1.54811	0.54811
1	A1	20	slr1790	2.19839	1.19839
1	A1	21	slr1790	3.26313	2.26313
1	A1	22	slr1790	4.87976	3.87976
1	A1	23	slr1790	7.12175	6.12175
1	A1	24	slr1790	9.90956	8.90956
1	A1	25	slr1790	12.9721	11.9721
1	A1	26	slr1790	15.5392	14.5392
1	A1	27	slr1790	17.4092	16.4092
1	A1	28	slr1790	18.6418	17.6418
1	A1	29	slr1790	19.3303	18.3303
1	A1	30	slr1790	19.67	18.67
1	A1	31	slr1790	19.8021	18.8021
1	A1	32	slr1790	19.9067	18.9067
1	A1	33	slr1790	19.9738	18.9738
1	A1	34	slr1790	20.0188	19.0188
1	A1	35	slr1790	20.0512	19.0512
1	A1	36	slr1790	20.0763	19.0763
1	A1	37	slr1790	20.0975	19.0975
1	A1	38	slr1790	20.1163	19.1163
1	A1	39	slr1790	20.133	19.133
1	A1	40	slr1790	20.1467	19.1467
2	A2	1	slr1790	0.96862	-0.0313798
2	A2	2	slr1790	0.975262	-0.0247385
2	A2	3	slr1790	0.97965	-0.0203503
2	A2	4	slr1790	0.982715	-0.0172854
2	A2	5	slr1790	0.985124	-0.0148762
2	A2	6	slr1790	0.986997	-0.0130025
2	A2	7	slr1790	0.988382	-0.0116177
2	A2	8	slr1790	0.98927	-0.0107296
2	A2	9	slr1790	0.98969	-0.01031
2	A2	10	slr1790	0.989663	-0.0103374
2	A2	11	slr1790	0.989218	-0.0107818
2	A2	12	slr1790	0.988491	-0.0115091
2	A2	13	slr1790	0.987746	-0.0122538
2	A2	14	slr1790	0.987648	-0.0123524
2	A2	15	slr1790	0.99134	-0.0086596
2	A2	16	slr1790	0.992176	-0.00782365
2	A2	17	slr1790	1.01124	0.0112448
2	A2	18	slr1790	1.1859	0.185902
2	A2	19	slr1790	1.58574	0.585741
2	A2	20	slr1790	2.26337	1.26337
2	A2	21	slr1790	3.35909	2.35909
2	A2	22	slr1790	5.0039	4.0039
2	A2	23	slr1790	7.2607	6.2607
2	A2	24	slr1790	10.0406	9.04057
2	A2	25	slr1790	13.0697	12.0697
2	A2	26	slr1790	15.5867	14.5867
2	A2	27	slr1790	17.4108	16.4108
2	A2	28	slr1790	18.6091	17.6091
2	A2	29	slr1790	19.2743	18.2743
2	A2	30	slr1790	19.5994	18.5994
2	A2	31	slr1790	19.7243	18.7243
2	A2	32	slr1790	19.8251	18.8251
2	A2	33	slr1790	19.8904	18.8904
2	A2	34	slr1790	19.9336	18.9336
2	A2	35	slr1790	19.9634	18.9634
2	A2	36	slr1790	19.9849	18.9849
2	A2	37	slr1790	20.0017	19.0017
2	A2	38	slr1790	20.0171	19.0171
2	A2	39	slr1790	20.0343	19.0343
2	A2	40	slr1790	20.0566	19.0566
3	A3	1	slr1790	0.965128	-0.034872
3	A3	2	slr1790	0.972721	-0.0272792
3	A3	3	slr1790	0.977917	-0.0220835
3	A3	4	slr1790	0.981532	-0.0184676
3	A3	5	slr1790	0.984206	-0.0157944
3	A3	6	slr1790	0.98615	-0.0138505
3	A3	7	slr1790	0.987578	-0.0124223
3	A3	8	slr1790	0.98853	-0.0114704
3	A3	9	slr1790	0.988983	-0.0110174
3	A3	10	slr1790	0.988915	-0.0110846
3	A3	11	slr1790	0.988391	-0.0116089
3	A3	12	slr1790	0.987612	-0.012388
3	A3	13	slr1790	0.986864	-0.0131357
3	A3	14	slr1790	0.986807	-0.0131934
3	A3	15	slr1790	0.990688	-0.00931191
3	A3	16	slr1790	0.991692	-0.00830835
3	A3	17	slr1790	1.01002	0.0100151
3	A3	18	slr1790	1.18581	0.185812
3	A3	19	slr1790	1.58622	0.586225
3	A3	20	slr1790	2.26243	1.26243
3	A3	21	slr1790	3.35612	2.35612
3	A3	22	slr1790	5.00068	4.00068
3	A3	23	slr1790	7.26251	6.26251
3	A3	24	slr1790	10.0562	9.05624
3	A3	25	slr1790	13.1096	12.1096
3	A3	26	slr1790	15.6578	14.6578
3	A3	27	slr1790	17.5096	16.5096
3	A3	28	slr1790	18.7285	17.7285
3	A3	29	slr1790	19.4076	18.4076
3	A3	30	slr1790	19.7419	18.7419
3	A3	31	slr1790	19.8729	18.8729
3	A3	32	slr1790	19.979	18.979
3	A3	33	slr1790	20.0485	19.0485
3	A3	34	slr1790	20.095	19.095
3	A3	35	slr1790	20.1274	19.1274
3	A3	36	slr1790	20.1513	19.1513
3	A3	37	slr1790	20.1701	19.1701
3	A3	38	slr1790	20.1853	19.1853
3	A3	39	slr1790	20.1969	19.1969
3	A3	40	slr1790	20.2042	19.2042
4	A4	1	slr1790	0.962919	-0.0370812
4	A4	2	slr1790	0.970785	-0.0292146
4	A4	3	slr1790	0.97616	-0.0238398
4	A4	4	slr1790	0.980049	-0.0199509
4	A4	5	slr1790	0.983119	-0.0168807
4	A4	6	slr1790	0.985383	-0.0146173
4	A4	7	slr1790	0.986838	-0.0131617
4	A4	8	slr1790	0.987596	-0.0124041
4	A4	9	slr1790	0.987924	-0.0120765
4	A4	10	slr1790	0.988023	-0.0119774
4	A4	11	slr1790	0.987881	-0.0121193
4	A4	12	slr1790	0.987379	-0.0126207
4	A4	13	slr1790	0.986445	-0.0135546
4	A4	14	slr1790	0.98582	-0.0141801
4	A4	15	slr1790	0.989968	-0.0100318
4	A4	16	slr1790	0.991168	-0.00883168
4	A4	17	slr1790	1.01805	0.0180534
4	A4	18	slr1790	1.21918	0.219184
4	A4	19	slr1790	1.66566	0.665656
4	A4	20	slr1790	2.40591	1.40591
4	A4	21	slr1790	3.59324	2.59324
4	A4	22	slr1790	5.35236	4.35236
4	A4	23	slr1790	7.71358	6.71358
4	A4	24	slr1790	10.5457	9.54573
4	A4	25	slr1790	13.5515	12.5515
4	A4	26	slr1790	15.9895	14.9895
4	A4	27	slr1790	17.7379	16.7379
4	A4	28	slr1790	18.8851	17.8851
4	A4	29	slr1790	19.5204	18.5204
4	A4	30	slr1790	19.8281	18.8281
4	A4	31	slr1790	19.9417	18.9417
4	A4	32	slr1790	20.0326	19.0326
4	A4	33	slr1790	20.093	19.093
4	A4	34	slr1790	20.1355	19.1355
4	A4	35	slr1790	20.1657	19.1657
4	A4	36	slr1790	20.1881	19.1881
4	A4	37	slr1790	20.2081	19.2081
4	A4	38	slr1790	20.2291	19.2291
4	A4	39	slr1790	20.25	19.25
4	A4	40	slr1790	20.2668	19.2668
5	A5	1	slr1790	0.951005	-0.0489948
5	A5	2	slr1790	0.960067	-0.0399332
5	A5	3	slr1790	0.967285	-0.032715
5	A5	4	slr1790	0.972846	-0.027154
5	A5	5	slr1790	0.976911	-0.0230889
5	A5	6	slr1790	0.979585	-0.0204152
5	A5	7	slr1790	0.981198	-0.0188015
5	A5	8	slr1790	0.981959	-0.0180413
5	A5	9	slr1790	0.982031	-0.0179695
5	A5	10	slr1790	0.981675	-0.0183252
5	A5	11	slr1790	0.98118	-0.0188197
5	A5	12	slr1790	0.980694	-0.0193065
5	A5	13	slr1790	0.980219	-0.019781
5	A5	14	slr1790	0.980294	-0.0197063
5	A5	15	slr1790	0.984573	-0.0154271
5	A5	16	slr1790	0.985775	-0.0142247
5	A5	17	slr1790	0.985335	-0.0146652
5	A5	18	slr1790	1.17281	0.172807
5	A5	19	slr1790	1.59355	0.593555
5	A5	20	slr1790	2.29529	1.29529
5	A5	21	slr1790	3.42451	2.42451
5	A5	22	slr1790	5.11491	4.11491
5	A5	23	slr1790	7.42288	6.42288
5	A5	24	slr1790	10.2448	9.24484
5	A5	25	slr1790	13.2942	12.2942
5	A5	26	slr1790	15.8079	14.8079
5	A5	27	slr1790	17.6237	16.6237
5	A5	28	slr1790	18.8162	17.8162
5	A5	29	slr1790	19.4778	18.4778
5	A5	30	slr1790	19.8004	18.8004
5	A5	31	slr1790	19.924	18.924
5	A5	32	slr1790	20.0249	19.0249
5	A5	33	slr1790	20.0919	19.0919
5	A5	34	slr1790	20.1371	19.1371
5	A5	35	slr1790	20.1677	19.1677
5	A5	36	slr1790	20.1896	19.1896
5	A5	37	slr1790	20.2087	19.2087
5	A5	38	slr1790	20.2278	19.2278
5	A5	39	slr1790	20.2457	19.2457
5	A5	40	slr1790	20.2588	19.2588
6	A6	1	slr1790	0.957816	-0.0421837
6	A6	2	slr1790	0.966639	-0.0333607
6	A6	3	slr1790	0.972778	-0.0272221
6	A6	4	slr1790	0.977245	-0.0227553
6	A6	5	slr1790	0.980722	-0.0192779
6	A6	6	slr1790	0.983207	-0.0167927
6	A6	7	slr1790	0.984698	-0.0153024
6	A6	8	slr1790	0.985337	-0.0146634
6	A6	9	slr1790	0.985502	-0.0144985
6	A6	10	slr1790	0.9855	-0.0145003
6	A6	11	slr1790	0.985367	-0.0146328
6	A6	12	slr1790	0.984997	-0.0150031
6	A6	13	slr1790	0.984346	-0.0156543
6	A6	14	slr1790	0.984068	-0.0159323
6	A6	15	slr1790	0.988111	-0.0118888
6	A6	16	slr1790	0.989169	-0.0108314
6	A6	17	slr1790	1.00383	0.00382745
6	A6	18	slr1790	1.19552	0.195521
6	A6	19	slr1790	1.62537	0.625371
6	A6	20	slr1790	2.34527	1.34527
6	A6	21	slr1790	3.50808	2.50808
6	A6	22	slr1790	5.24489	4.24489
6	A6	23	slr1790	7.59816	6.59816
6	A6	24	slr1790	10.4478	9.44778
6	A6	25	slr1790	13.4983	12.4983
6	A6	26	slr1790	15.9922	14.9922
6	A6	27	slr1790	17.7873	16.7873
6	A6	28	slr1790	18.9662	17.9662
6	A6	29	slr1790	19.6209	18.6209
6	A6	30	slr1790	19.9407	18.9407
6	A6	31	slr1790	20.0628	19.0628
6	A6	32	slr1790	20.1608	19.1608
6	A6	33	slr1790	20.2251	19.2251
6	A6	34	slr1790	20.269	19.269
6	A6	35	slr1790	20.2998	19.2998
6	A6	36	slr1790	20.3225	19.3225
6	A6	37	slr1790	20.3418	19.3418
6	A6	38	slr1790	20.3605	19.3605
6	A6	39	slr1790	20.3776	19.3776
6	A6	40	slr1790	20.3902	19.3902
7	A7	1	slr1790	0.957731	-0.042269
7	A7	2	slr1790	0.966534	-0.0334662
7	A7	3	slr1790	0.973201	-0.0267988
7	A7	4	slr1790	0.978114	-0.0218855
7	A7	5	slr1790	0.981541	-0.0184593
7	A7	6	slr1790	0.98355	-0.0164499
7	A7	7	slr1790	0.98457	-0.0154301
7	A7	8	slr1790	0.985071	-0.0149292
7	A7	9	slr1790	0.985404	-0.0145959
7	A7	10	slr1790	0.985633	-0.014367
7	A7	11	slr1790	0.98563	-0.01437
7	A7	12	slr1790	0.985334	-0.0146655
7	A7	13	slr1790	0.984853	-0.0151467
7	A7	14	slr1790	0.984781	-0.0152193
7	A7	15	slr1790	0.988154	-0.0118462
7	A7	16	slr1790	0.988973	-0.0110265
7	A7	17	slr1790	0.990996	-0.00900394
7	A7	18	slr1790	1.14922	0.149218
7	A7	19	slr1790	1.51162	0.511619
7	A7	20	slr1790	2.12934	1.12934
7	A7	21	slr1790	3.14041	2.14041
7	A7	22	slr1790	4.68519	3.68519
7	A7	23	slr1790	6.8549	5.8549
7	A7	24	slr1790	9.60469	8.60469
7	A7	25	slr1790	12.6989	11.6989
7	A7	26	slr1790	15.7615	14.7615
7	A7	27	slr1790	18.0476	17.0476
7	A7	28	slr1790	19.6143	18.6143
7	A7	29	slr1790	20.6231	19.6231
7	A7	30	slr1790	21.1664	20.1664
7	A7	31	slr1790	21.4201	20.4201
7	A7	32	slr1790	21.5088	20.5088
7	A7	33	slr1790	21.5841	20.5841
7	A7	34	slr1790	21.6339	20.6339
7	A7	35	slr1790	21.6697	20.6697
7	A7	36	slr1790	21.6995	20.6995
7	A7	37	slr1790	21.7282	20.7282
7	A7	38	slr1790	21.7581	20.7581
7	A7	39	slr1790	21.7889	20.7889
7	A7	40	slr1790	21.8197	20.8197
8	A8	1	slr1790	0.962265	-0.0377349
8	A8	2	slr1790	0.969849	-0.0301514
8	A8	3	slr1790	0.97587	-0.02413
8	A8	4	slr1790	0.980322	-0.0196779
8	A8	5	slr1790	0.983243	-0.0167568
8	A8	6	slr1790	0.98481	-0.0151896
8	A8	7	slr1790	0.985652	-0.0143481
8	A8	8	slr1790	0.986259	-0.0137405
8	A8	9	slr1790	0.98678	-0.0132197
8	A8	10	slr1790	0.987094	-0.0129061
8	A8	11	slr1790	0.98706	-0.0129405
8	A8	12	slr1790	0.986664	-0.0133361
8	A8	13	slr1790	0.985979	-0.0140212
8	A8	14	slr1790	0.985593	-0.0144074
8	A8	15	slr1790	0.988785	-0.0112154
8	A8	16	slr1790	0.989581	-0.0104189
8	A8	17	slr1790	0.994819	-0.00518137
8	A8	18	slr1790	1.15352	0.153523
8	A8	19	slr1790	1.51598	0.515979
8	A8	20	slr1790	2.13518	1.13518
8	A8	21	slr1790	3.15344	2.15344
8	A8	22	slr1790	4.71104	3.71104
8	A8	23	slr1790	6.89167	5.89167
8	A8	24	slr1790	9.64114	8.64114
8	A8	25	slr1790	12.7195	11.7195
8	A8	26	slr1790	15.7534	14.7534
8	A8	27	slr1790	18.0085	17.0085
8	A8	28	slr1790	19.5502	18.5502
8	A8	29	slr1790	20.542	19.542
8	A8	30	slr1790	21.0752	20.0752
8	A8	31	slr1790	21.3236	20.3236
8	A8	32	slr1790	21.4106	20.4106
8	A8	33	slr1790	21.4856	20.4856
8	A8	34	slr1790	21.5356	20.5356
8	A8	35	slr1790	21.5706	20.5706
8	A8	36	slr1790	21.5984	20.5984
8	A8	37	slr1790	21.6255	20.6255
8	A8	38	slr1790	21.655	20.655
8	A8	39	slr1790	21.6851	20.6851
8	A8	40	slr1790	21.7123	20.7123
9	A9	1	slr1790	0.968324	-0.0316761
9	A9	2	slr1790	0.974667	-0.0253332
9	A9	3	slr1790	0.978599	-0.0214007
9	A9	4	slr1790	0.981203	-0.0187968
9	A9	5	slr1790	0.983236	-0.016764
9	A9	6	slr1790	0.984792	-0.0152078
9	A9	7	slr1790	0.985899	-0.014101
9	A9	8	slr1790	0.986596	-0.0134037
9	A9	9	slr1790	0.986994	-0.0130062
9	A9	10	slr1790	0.987119	-0.0128813
9	A9	11	slr1790	0.986912	-0.0130876
9	A9	12	slr1790	0.9864	-0.0135996
9	A9	13	slr1790	0.985718	-0.0142818
9	A9	14	slr1790	0.985438	-0.0145625
9	A9	15	slr1790	0.988524	-0.0114756
9	A9	16	slr1790	0.989322	-0.0106779
9	A9	17	slr1790	0.989939	-0.0100608
9	A9	18	slr1790	1.13809	0.13809
9	A9	19	slr1790	1.48165	0.481653
9	A9	20	slr1790	2.07934	1.07934
9	A9	21	slr1790	3.07524	2.07524
9	A9	22	slr1790	4.61164	3.61164
9	A9	23	slr1790	6.77744	5.77744
9	A9	24	slr1790	9.52866	8.52866
9	A9	25	slr1790	12.6348	11.6348
9	A9	26	slr1790	15.7215	14.7215
9	A9	27	slr1790	18.0341	17.0341
9	A9	28	slr1790	19.6223	18.6223
9	A9	29	slr1790	20.6461	19.6461
9	A9	30	slr1790	21.1994	20.1994
9	A9	31	slr1790	21.4603	20.4603
9	A9	32	slr1790	21.5544	20.5544
9	A9	33	slr1790	21.6353	20.6353
9	A9	34	slr1790	21.6903	20.6903
9	A9	35	slr1790	21.7299	20.7299
9	A9	36	slr1790	21.761	20.761
9	A9	37	slr1790	21.7884	20.7884
9	A9	38	slr1790	21.814	20.814
9	A9	39	slr1790	21.8374	20.8374
9	A9	40	slr1790	21.8564	20.8564
10	A10	1	slr1790	0.988152	-0.0118481
10	A10	2	slr1790	0.992574	-0.0074259
10	A10	3	slr1790	0.994919	-0.00508064
10	A10	4	slr1790	0.996111	-0.00388932
10	A10	5	slr1790	0.996784	-0.00321561
10	A10	6	slr1790	0.997008	-0.00299245
10	A10	7	slr1790	0.996947	-0.00305265
10	A10	8	slr1790	0.996809	-0.00319117
10	A10	9	slr1790	0.996819	-0.0031811
10	A10	10	slr1790	0.997015	-0.00298542
10	A10	11	slr1790	0.997248	-0.00275213
10	A10	12	slr1790	0.997384	-0.00261557
10	A10	13	slr1790	0.997424	-0.00257587
10	A10	14	slr1790	0.997434	-0.00256598
10	A10	15	slr1790	0.997469	-0.00253087
10	A10	16	slr1790	0.997589	-0.00241053
10	A10	17	slr1790	0.997865	-0.00213528
10	A10	18	slr1790	0.998307	-0.00169253
10	A10	19	slr1790	0.998824	-0.0011757
10	A10	20	slr1790	0.999259	-0.000741243
10	A10	21	slr1790	0.999488	-0.000511825
10	A10	22	slr1790	0.999494	-0.000505507
10	A10	23	slr1790	0.999366	-0.000634134
10	A10	24	slr1790	0.999233	-0.000766993
10	A10	25	slr1790	0.999186	-0.000813961
10	A10	26	slr1790	0.999242	-0.00075829
10	A10	27	slr1790	0.99937	-0.000629604
10	A10	28	slr1790	0.999317	-0.000683427
10	A10	29	slr1790	0.9997	-0.000300348
10	A10	30	slr1790	0.999746	-0.000253916
10	A10	31	slr1790	1.001	0.0010047
10	A10	32	slr1790	1.01007	0.010066
10	A10	33	slr1790	1.04113	0.0411323
10	A10	34	slr1790	1.1086	0.108602
10	A10	35	slr1790	1.23816	0.238165
10	A10	36	slr1790	1.46346	0.463462
10	A10	37	slr1790	1.86443	0.864434
10	A10	38	slr1790	2.49846	1.49846
10	A10	39	slr1790	3.52508	2.52508
10	A10	40	slr1790	5.13878	4.13878
11	A11	1	slr1790	0.969662	-0.0303377
11	A11	2	slr1790	0.97448	-0.0255195
11	A11	3	slr1790	0.976957	-0.023043
11	A11	4	slr1790	0.978294	-0.0217055
11	A11	5	slr1790	0.979339	-0.0206614
11	A11	6	slr1790	0.980192	-0.0198076
11	A11	7	slr1790	0.980855	-0.0191446
11	A11	8	slr1790	0.981315	-0.0186854
11	A11	9	slr1790	0.981698	-0.0183022
11	A11	10	slr1790	0.982133	-0.0178668
11	A11	11	slr1790	0.982628	-0.0173718
11	A11	12	slr1790	0.983108	-0.0168918
11	A11	13	slr1790	0.983518	-0.0164819
11	A11	14	slr1790	0.98385	-0.0161501
11	A11	15	slr1790	0.984108	-0.0158921
11	A11	16	slr1790	0.984285	-0.0157151
11	A11	17	slr1790	0.984364	-0.015636
11	A11	18	slr1790	0.984334	-0.015666
11	A11	19	slr1790	0.984197	-0.0158029
11	A11	20	slr1790	0.983959	-0.0160409
11	A11	21	slr1790	0.983617	-0.0163834
11	A11	22	slr1790	0.98317	-0.0168304
11	A11	23	slr1790	0.982641	-0.017359
11	A11	24	slr1790	0.982083	-0.0179165
11	A11	25	slr1790	0.981546	-0.0184541
11	A11	26	slr1790	0.98125	-0.0187496
11	A11	27	slr1790	0.982023	-0.0179766
11	A11	28	slr1790	0.987788	-0.0122115
11	A11	29	slr1790	0.990258	-0.00974238
11	A11	30	slr1790	1.00888	0.00887978
11	A11	31	slr1790	1.19447	0.194469
11	A11	32	slr1790	1.62804	0.628039
11	A11	33	slr1790	2.38316	1.38316
11	A11	34	slr1790	3.63564	2.63564
11	A11	35	slr1790	5.52974	4.52974
11	A11	36	slr1790	8.12529	7.12529
11	A11	37	slr1790	11.3155	10.3155
11	A11	38	slr1790	14.4627	13.4627
11	A11	39	slr1790	17.1569	16.1569
11	A11	40	slr1790	19.2404	18.2404
12	A12	1	slr1790	0.999931	-6.88434e-05
12	A12	2	slr1790	1.00055	0.000554442
12	A12	3	slr1790	1.00073	0.000734448
12	A12	4	slr1790	1.00074	0.000735641
12	A12	5	slr1790	1.0006	0.000595808
12	A12	6	slr1790	1.00043	0.00042665
12	A12	7	slr1790	1.0003	0.00029707
12	A12	8	slr1790	1.00023	0.0002321
12	A12	9	slr1790	1.00021	0.000205398
12	A12	10	slr1790	1.00018	0.000179887
12	A12	11	slr1790	1.00014	0.000141382
12	A12	12	slr1790	1.0001	9.78708e-05
12	A12	13	slr1790	1.00006	6.19888e-05
12	A12	14	slr1790	1.00004	3.88622e-05
12	A12	15	slr1790	1.00003	3.00407e-05
12	A12	16	slr1790	1.00004	4.11272e-05
12	A12	17	slr1790	1.00008	8.2016e-05
12	A12	18	slr1790	1.00016	0.00015521
12	A12	19	slr1790	1.00024	0.000244617
12	A12	20	slr1790	1.00032	0.000323653
12	A12	21	slr1790	1.00037	0.000370741
12	A12	22	slr1790	1.00038	0.000383019
12	A12	23	slr1790	1.00038	0.000377178
12	A12	24	slr1790	1.00038	0.000378489
12	A12	25	slr1790	1.0004	0.000404477
12	A12	26	slr1790	1.00046	0.000456691
12	A12	27	slr1790	1.00052	0.000520825
12	A12	28	slr1790	1.00058	0.000576138
12	A12	29	slr1790	1.00061	0.000607491
12	A12	30	slr1790	1.00061	0.000611067
12	A12	31	slr1790	1.00059	0.000590801
12	A12	32	slr1790	1.00055	0.000550032
12	A12	33	slr1790	1.00049	0.000487924
12	A12	34	slr1790	1.0004	0.000404954
12	A12	35	slr1790	1.00031	0.00031054
12	A12	36	slr1790	1.00022	0.000221968
12	A12	37	slr1790	1.00015	0.000153422
12	A12	38	slr1790	1.00011	0.000109792
12	A12	39	slr1790	1.00008	7.58171e-05
12	A12	40	slr1790	1.00005	5.14984e-05
13	B1	1	slr1790	0.967018	-0.0329823
13	B1	2	slr1790	0.973497	-0.0265028
13	B1	3	slr1790	0.977554	-0.0224456
13	B1	4	slr1790	0.980235	-0.019765
13	B1	5	slr1790	0.982295	-0.0177048
13	B1	6	slr1790	0.983878	-0.0161222
13	B1	7	slr1790	0.985074	-0.0149257
13	B1	8	slr1790	0.985916	-0.0140839
13	B1	9	slr1790	0.986468	-0.0135325
13	B1	10	slr1790	0.98674	-0.0132601
13	B1	11	slr1790	0.98671	-0.0132903
13	B1	12	slr1790	0.986417	-0.0135828
13	B1	13	slr1790	0.985957	-0.0140427
13	B1	14	slr1790	0.985451	-0.0145494
13	B1	15	slr1790	0.985116	-0.0148845
13	B1	16	slr1790	0.985502	-0.0144979
13	B1	17	slr1790	0.988996	-0.0110039
13	B1	18	slr1790	0.989729	-0.0102713
13	B1	19	slr1790	0.990644	-0.00935566
13	B1	20	slr1790	1.14556	0.145562
13	B1	21	slr1790	1.51139	0.51139
13	B1	22	slr1790	2.1462	1.1462
13	B1	23	slr1790	3.18599	2.18599
13	B1	24	slr1790	4.77676	3.77676
13	B1	25	slr1790	7.02174	6.02174
13	B1	26	slr1790	9.87791	8.87791
13	B1	27	slr1790	13.0887	12.0887
13	B1	28	slr1790	16.2463	15.2463
13	B1	29	slr1790	18.5796	17.5796
13	B1	30	slr1790	20.1714	19.1714
13	B1	31	slr1790	21.1973	20.1973
13	B1	32	slr1790	21.7526	20.7526
13	B1	33	slr1790	22.0147	21.0147
13	B1	34	slr1790	22.1071	21.1071
13	B1	35	slr1790	22.1812	21.1812
13	B1	36	slr1790	22.2254	21.2254
13	B1	37	slr1790	22.252	21.252
13	B1	38	slr1790	22.2686	21.2686
13	B1	39	slr1790	22.278	21.278
13	B1	40	slr1790	22.281	21.281
14	B2	1	slr1790	0.964782	-0.0352178
14	B2	2	slr1790	0.971851	-0.0281495
14	B2	3	slr1790	0.976614	-0.0233859
14	B2	4	slr1790	0.979785	-0.0202154
14	B2	5	slr1790	0.981976	-0.0180237
14	B2	6	slr1790	0.983506	-0.0164941
14	B2	7	slr1790	0.98473	-0.01527
14	B2	8	slr1790	0.985707	-0.0142934
14	B2	9	slr1790	0.986351	-0.0136495
14	B2	10	slr1790	0.986598	-0.0134018
14	B2	11	slr1790	0.986514	-0.0134858
14	B2	12	slr1790	0.986221	-0.0137794
14	B2	13	slr1790	0.985781	-0.0142187
14	B2	14	slr1790	0.985255	-0.0147455
14	B2	15	slr1790	0.984869	-0.0151309
14	B2	16	slr1790	0.985248	-0.0147518
14	B2	17	slr1790	0.988907	-0.011093
14	B2	18	slr1790	0.989794	-0.0102062
14	B2	19	slr1790	0.992014	-0.00798589
14	B2	20	slr1790	1.14823	0.148227
14	B2	21	slr1790	1.51647	0.516466
14	B2	22	slr1790	2.15461	1.15461
14	B2	23	slr1790	3.19864	2.19864
14	B2	24	slr1790	4.7917	3.7917
14	B2	25	slr1790	7.03329	6.03329
14	B2	26	slr1790	9.87873	8.87873
14	B2	27	slr1790	13.0734	12.0734
14	B2	28	slr1790	16.2138	15.2138
14	B2	29	slr1790	18.5346	17.5346
14	B2	30	slr1790	20.1178	19.1178
14	B2	31	slr1790	21.1382	20.1382
14	B2	32	slr1790	21.6899	20.6899
14	B2	33	slr1790	21.9496	20.9496
14	B2	34	slr1790	22.0402	21.0402
14	B2	35	slr1790	22.1128	21.1128
14	B2	36	slr1790	22.1557	21.1557
14	B2	37	slr1790	22.1814	21.1814
14	B2	38	slr1790	22.1973	21.1973
14	B2	39	slr1790	22.2068	21.2068
14	B2	40	slr1790	22.2119	21.2119
15	B3	1	slr1790	0.96041	-0.0395898
15	B3	2	slr1790	0.967853	-0.0321469
15	B3	3	slr1790	0.973106	-0.0268942
15	B3	4	slr1790	0.976817	-0.023183
15	B3	5	slr1790	0.979475	-0.0205247
15	B3	6	slr1790	0.98123	-0.0187702
15	B3	7	slr1790	0.982375	-0.0176253
15	B3	8	slr1790	0.983116	-0.016884
15	B3	9	slr1790	0.9836	-0.0164
15	B3	10	slr1790	0.983881	-0.0161185
15	B3	11	slr1790	0.983958	-0.0160424
15	B3	12	slr1790	0.983812	-0.0161876
15	B3	13	slr1790	0.983427	-0.016573
15	B3	14	slr1790	0.982879	-0.0171214
15	B3	15	slr1790	0.982481	-0.0175188
15	B3	16	slr1790	0.982916	-0.0170838
15	B3	17	slr1790	0.986596	-0.0134041
15	B3	18	slr1790	0.987526	-0.0124741
15	B3	19	slr1790	0.979786	-0.0202143
15	B3	20	slr1790	1.13236	0.132359
15	B3	21	slr1790	1.49053	0.490531
15	B3	22	slr1790	2.11008	1.11008
15	B3	23	slr1790	3.12849	2.12849
15	B3	24	slr1790	4.69945	3.69945
15	B3	25	slr1790	6.94109	5.94109
15	B3	26	slr1790	9.83126	8.83126
15	B3	27	slr1790	13.1302	12.1302
15	B3	28	slr1790	16.4274	15.4274
15	B3	29	slr1790	18.9034	17.9034
15	B3	30	slr1790	20.6064	19.6064
15	B3	31	slr1790	21.7059	20.7059
15	B3	32	slr1790	22.3033	21.3033
15	B3	33	slr1790	22.5878	21.5878
15	B3	34	slr1790	22.6908	21.6908
15	B3	35	slr1790	22.7734	21.7734
15	B3	36	slr1790	22.8226	21.8226
15	B3	37	slr1790	22.8511	21.8511
15	B3	38	slr1790	22.867	21.867
15	B3	39	slr1790	22.8738	21.8738
15	B3	40	slr1790	22.8735	21.8735
16	B4	1	slr1790	0.948502	-0.0514985
16	B4	2	slr1790	0.959162	-0.0408384
16	B4	3	slr1790	0.967232	-0.0327679
16	B4	4	slr1790	0.973553	-0.026447
16	B4	5	slr1790	0.978679	-0.0213211
16	B4	6	slr1790	0.982582	-0.0174183
16	B4	7	slr1790	0.985214	-0.0147857
16	B4	8	slr1790	0.986573	-0.0134267
16	B4	9	slr1790	0.986917	-0.0130835
16	B4	10	slr1790	0.986687	-0.0133129
16	B4	11	slr1790	0.986247	-0.0137531
16	B4	12	slr1790	0.985682	-0.0143183
16	B4	13	slr1790	0.984845	-0.0151551
16	B4	14	slr1790	0.983804	-0.0161961
16	B4	15	slr1790	0.983214	-0.0167859
16	B4	16	slr1790	0.984383	-0.0156168
16	B4	17	slr1790	0.991281	-0.00871903
16	B4	18	slr1790	0.993679	-0.00632149
16	B4	19	slr1790	1.03986	0.0398587
16	B4	20	slr1790	1.27761	0.277609
16	B4	21	slr1790	1.80882	0.808817
16	B4	22	slr1790	2.67387	1.67387
16	B4	23	slr1790	4.01868	3.01868
16	B4	24	slr1790	5.96717	4.96717
16	B4	25	slr1790	8.54973	7.54973
16	B4	26	slr1790	11.6105	10.6105
16	B4	27	slr1790	14.7999	13.7999
16	B4	28	slr1790	17.3039	16.3039
16	B4	29	slr1790	19.0653	18.0653
16	B4	30	slr1790	20.2087	19.2087
16	B4	31	slr1790	20.8348	19.8348
16	B4	32	slr1790	21.1361	20.1361
16	B4	33	slr1790	21.2482	20.2482
16	B4	34	slr1790	21.3379	20.3379
16	B4	35	slr1790	21.3922	20.3922
16	B4	36	slr1790	21.425	20.425
16	B4	37	slr1790	21.4456	20.4456
16	B4	38	slr1790	21.4583	20.4583
16	B4	39	slr1790	21.4634	20.4634
16	B4	40	slr1790	21.4596	20.4596
17	B5	1	slr1790	0.953528	-0.0464723
17	B5	2	slr1790	0.962903	-0.0370971
17	B5	3	slr1790	0.969984	-0.0300161
17	B5	4	slr1790	0.975403	-0.0245968
17	B5	5	slr1790	0.979615	-0.0203848
17	B5	6	slr1790	0.982694	-0.0173056
17	B5	7	slr1790	0.984799	-0.0152012
17	B5	8	slr1790	0.986034	-0.0139658
17	B5	9	slr1790	0.986576	-0.0134238
17	B5	10	slr1790	0.986652	-0.013348
17	B5	11	slr1790	0.986433	-0.0135666
17	B5	12	slr1790	0.985932	-0.0140685
17	B5	13	slr1790	0.985011	-0.0149888
17	B5	14	slr1790	0.98377	-0.0162296
17	B5	15	slr1790	0.982904	-0.0170961
17	B5	16	slr1790	0.983742	-0.0162575
17	B5	17	slr1790	0.990108	-0.00989181
17	B5	18	slr1790	0.992259	-0.00774062
17	B5	19	slr1790	1.0292	0.0291975
17	B5	20	slr1790	1.25781	0.257814
17	B5	21	slr1790	1.77009	0.770085
17	B5	22	slr1790	2.60561	1.60561
17	B5	23	slr1790	3.90617	2.90617
17	B5	24	slr1790	5.79871	4.79871
17	B5	25	slr1790	8.32359	7.32359
17	B5	26	slr1790	11.3379	10.3379
17	B5	27	slr1790	14.5033	13.5033
17	B5	28	slr1790	17.0152	16.0152
17	B5	29	slr1790	18.7939	17.7939
17	B5	30	slr1790	19.9529	18.9529
17	B5	31	slr1790	20.5912	19.5912
17	B5	32	slr1790	20.9013	19.9013
17	B5	33	slr1790	21.0192	20.0192
17	B5	34	slr1790	21.1131	20.1131
17	B5	35	slr1790	21.1708	20.1708
17	B5	36	slr1790	21.2071	20.2071
17	B5	37	slr1790	21.2323	20.2323
17	B5	38	slr1790	21.2512	20.2512
17	B5	39	slr1790	21.2646	20.2646
17	B5	40	slr1790	21.2716	20.2716
18	B6	1	slr1790	0.954985	-0.045015
18	B6	2	slr1790	0.964676	-0.0353241
18	B6	3	slr1790	0.971184	-0.0288159
18	B6	4	slr1790	0.975813	-0.0241867
18	B6	5	slr1790	0.979529	-0.0204709
18	B6	6	slr1790	0.982506	-0.0174944
18	B6	7	slr1790	0.984727	-0.015273
18	B6	8	slr1790	0.986073	-0.013927
18	B6	9	slr1790	0.986667	-0.0133332
18	B6	10	slr1790	0.98682	-0.0131799
18	B6	11	slr1790	0.986764	-0.0132358
18	B6	12	slr1790	0.986456	-0.0135443
18	B6	13	slr1790	0.985656	-0.0143437
18	B6	14	slr1790	0.984417	-0.0155827
18	B6	15	slr1790	0.983465	-0.0165352
18	B6	16	slr1790	0.984215	-0.0157851
18	B6	17	slr1790	0.990595	-0.00940454
18	B6	18	slr1790	0.992783	-0.00721729
18	B6	19	slr1790	1.03245	0.0324532
18	B6	20	slr1790	1.26225	0.262251
18	B6	21	slr1790	1.77768	0.777678
18	B6	22	slr1790	2.62006	1.62006
18	B6	23	slr1790	3.93211	2.93211
18	B6	24	slr1790	5.83756	4.83756
18	B6	25	slr1790	8.37207	7.37207
18	B6	26	slr1790	11.3908	10.3908
18	B6	27	slr1790	14.5563	13.5563
18	B6	28	slr1790	17.0645	16.0645
18	B6	29	slr1790	18.8384	17.8384
18	B6	30	slr1790	19.9929	18.9929
18	B6	31	slr1790	20.6272	19.6272
18	B6	32	slr1790	20.9342	19.9342
18	B6	33	slr1790	21.0504	20.0504
18	B6	34	slr1790	21.1445	20.1445
18	B6	35	slr1790	21.2034	20.2034
18	B6	36	slr1790	21.2406	20.2406
18	B6	37	slr1790	21.265	20.265
18	B6	38	slr1790	21.2811	20.2811
18	B6	39	slr1790	21.2897	20.2897
18	B6	40	slr1790	21.2905	20.2905
19	B7	1	slr1790	0.950401	-0.049599
19	B7	2	slr1790	0.960763	-0.0392371
19	B7	3	slr1790	0.968881	-0.0311186
19	B7	4	slr1790	0.975307	-0.0246935
19	B7	5	slr1790	0.980429	-0.0195709
19	B7	6	slr1790	0.984296	-0.015704
19	B7	7	slr1790	0.987006	-0.012994
19	B7	8	slr1790	0.988577	-0.0114226
19	B7	9	slr1790	0.989116	-0.0108845
19	B7	10	slr1790	0.988883	-0.0111167
19	B7	11	slr1790	0.988202	-0.0117983
19	B7	12	slr1790	0.987283	-0.0127166
19	B7	13	slr1790	0.986178	-0.0138221
19	B7	14	slr1790	0.985026	-0.0149744
19	B7	15	slr1790	0.984364	-0.0156357
19	B7	16	slr1790	0.985409	-0.0145907
19	B7	17	slr1790	0.992735	-0.00726473
19	B7	18	slr1790	0.995401	-0.00459945
19	B7	19	slr1790	1.05558	0.0555761
19	B7	20	slr1790	1.30904	0.309036
19	B7	21	slr1790	1.86597	0.865971
19	B7	22	slr1790	2.75929	1.75929
19	B7	23	slr1790	4.13846	3.13846
19	B7	24	slr1790	6.12328	5.12328
19	B7	25	slr1790	8.72644	7.72644
19	B7	26	slr1790	11.7685	10.7685
19	B7	27	slr1790	14.8929	13.8929
19	B7	28	slr1790	17.3153	16.3153
19	B7	29	slr1790	19.0094	18.0094
19	B7	30	slr1790	20.1076	19.1076
19	B7	31	slr1790	20.7065	19.7065
19	B7	32	slr1790	20.9924	19.9924
19	B7	33	slr1790	21.0968	20.0968
19	B7	34	slr1790	21.1812	20.1812
19	B7	35	slr1790	21.2327	20.2327
19	B7	36	slr1790	21.2645	20.2645
19	B7	37	slr1790	21.2852	20.2852
19	B7	38	slr1790	21.2984	20.2984
19	B7	39	slr1790	21.3049	20.3049
19	B7	40	slr1790	21.3039	20.3039
20	B8	1	slr1790	0.951167	-0.048833
20	B8	2	slr1790	0.961585	-0.0384153
20	B8	3	slr1790	0.969717	-0.0302835
20	B8	4	slr1790	0.976112	-0.0238876
20	B8	5	slr1790	0.981154	-0.0188465
20	B8	6	slr1790	0.984872	-0.0151284
20	B8	7	slr1790	0.987392	-0.0126075
20	B8	8	slr1790	0.988826	-0.0111739
20	B8	9	slr1790	0.989389	-0.0106106
20	B8	10	slr1790	0.989384	-0.0106155
20	B8	11	slr1790	0.989057	-0.0109429
20	B8	12	slr1790	0.988458	-0.0115418
20	B8	13	slr1790	0.987454	-0.0125461
20	B8	14	slr1790	0.986152	-0.0138484
20	B8	15	slr1790	0.985305	-0.0146948
20	B8	16	slr1790	0.986391	-0.0136088
20	B8	17	slr1790	0.993673	-0.00632739
20	B8	18	slr1790	0.981158	-0.0188416
20	B8	19	slr1790	1.05759	0.0575936
20	B8	20	slr1790	1.31008	0.310077
20	B8	21	slr1790	1.86986	0.869858
20	B8	22	slr1790	2.77103	1.77103
20	B8	23	slr1790	4.15437	3.15437
20	B8	24	slr1790	6.12982	5.12982
20	B8	25	slr1790	8.70574	7.70574
20	B8	26	slr1790	11.7041	10.7041
20	B8	27	slr1790	14.7692	13.7692
20	B8	28	slr1790	17.1205	16.1205
20	B8	29	slr1790	18.7531	17.7531
20	B8	30	slr1790	19.8065	18.8065
20	B8	31	slr1790	20.3777	19.3777
20	B8	32	slr1790	20.6489	19.6489
20	B8	33	slr1790	20.7476	19.7476
20	B8	34	slr1790	20.8286	19.8286
20	B8	35	slr1790	20.8784	19.8784
20	B8	36	slr1790	20.9098	19.9098
20	B8	37	slr1790	20.9318	19.9318
20	B8	38	slr1790	20.9488	19.9488
20	B8	39	slr1790	20.9616	19.9616
20	B8	40	slr1790	20.9697	19.9697
21	B9	1	slr1790	0.958217	-0.0417827
21	B9	2	slr1790	0.967361	-0.0326391
21	B9	3	slr1790	0.974129	-0.025871
21	B9	4	slr1790	0.979156	-0.0208441
21	B9	5	slr1790	0.982945	-0.0170547
21	B9	6	slr1790	0.985698	-0.0143019
21	B9	7	slr1790	0.987718	-0.0122817
21	B9	8	slr1790	0.989146	-0.0108538
21	B9	9	slr1790	0.990024	-0.00997603
21	B9	10	slr1790	0.990355	-0.00964481
21	B9	11	slr1790	0.990184	-0.00981617
21	B9	12	slr1790	0.989588	-0.0104123
21	B9	13	slr1790	0.988596	-0.0114041
21	B9	14	slr1790	0.987374	-0.012626
21	B9	15	slr1790	0.986524	-0.0134761
21	B9	16	slr1790	0.987283	-0.0127168
21	B9	17	slr1790	0.993653	-0.0063473
21	B9	18	slr1790	0.995624	-0.00437611
21	B9	19	slr1790	1.04929	0.0492879
21	B9	20	slr1790	1.29098	0.290979
21	B9	21	slr1790	1.8336	0.833595
21	B9	22	slr1790	2.7208	1.7208
21	B9	23	slr1790	4.09943	3.09943
21	B9	24	slr1790	6.08863	5.08863
21	B9	25	slr1790	8.7039	7.7039
21	B9	26	slr1790	11.7672	10.7672
21	B9	27	slr1790	14.9143	13.9143
21	B9	28	slr1790	17.3417	16.3417
21	B9	29	slr1790	19.0324	18.0324
21	B9	30	slr1790	20.1245	19.1245
21	B9	31	slr1790	20.7176	19.7176
21	B9	32	slr1790	20.9993	19.9993
21	B9	33	slr1790	21.1009	20.1009
21	B9	34	slr1790	21.1812	20.1812
21	B9	35	slr1790	21.2251	20.2251
21	B9	36	slr1790	21.2467	20.2467
21	B9	37	slr1790	21.2578	20.2578
21	B9	38	slr1790	21.2648	20.2648
21	B9	39	slr1790	21.2677	20.2677
21	B9	40	slr1790	21.2638	20.2638
22	B10	1	slr1790	1.00009	9.19104e-05
22	B10	2	slr1790	1.00071	0.000706196
22	B10	3	slr1790	1.00092	0.000920892
22	B10	4	slr1790	1.00097	0.000966549
22	B10	5	slr1790	1.00086	0.000856996
22	B10	6	slr1790	1.00069	0.00068593
22	B10	7	slr1790	1.00052	0.000522852
22	B10	8	slr1790	1.0004	0.000397444
22	B10	9	slr1790	1.0003	0.000300765
22	B10	10	slr1790	1.00023	0.000226736
22	B10	11	slr1790	1.00018	0.000183582
22	B10	12	slr1790	1.00017	0.000171661
22	B10	13	slr1790	1.00018	0.000175834
22	B10	14	slr1790	1.00018	0.000184655
22	B10	15	slr1790	1.0002	0.00019896
22	B10	16	slr1790	1.00022	0.000219345
22	B10	17	slr1790	1.00024	0.000239611
22	B10	18	slr1790	1.00026	0.000256419
22	B10	19	slr1790	1.00028	0.000275493
22	B10	20	slr1790	1.00031	0.000306726
22	B10	21	slr1790	1.00036	0.000356913
22	B10	22	slr1790	1.00043	0.000426054
22	B10	23	slr1790	1.00051	0.000506401
22	B10	24	slr1790	1.00059	0.000585675
22	B10	25	slr1790	1.00065	0.00065434
22	B10	26	slr1790	1.00071	0.000709891
22	B10	27	slr1790	1.00075	0.000754356
22	B10	28	slr1790	1.00079	0.000789642
22	B10	29	slr1790	1.00081	0.000814676
22	B10	30	slr1790	1.00083	0.00082767
22	B10	31	slr1790	1.00083	0.000826001
22	B10	32	slr1790	1.00081	0.000805855
22	B10	33	slr1790	1.00076	0.00076282
22	B10	34	slr1790	1.0007	0.000695229
22	B10	35	slr1790	1.0006	0.000604868
22	B10	36	slr1790	1.00049	0.000494599
22	B10	37	slr1790	1.00037	0.000365138
22	B10	38	slr1790	1.00022	0.000216484
22	B10	39	slr1790	1.00005	4.81606e-05
22	B10	40	slr1790	0.99986	-0.000140131
23	B11	1	slr1790	0.962171	-0.037829
23	B11	2	slr1790	0.96786	-0.0321398
23	B11	3	slr1790	0.971381	-0.0286192
23	B11	4	slr1790	0.973558	-0.0264419
23	B11	5	slr1790	0.975019	-0.0249814
23	B11	6	slr1790	0.97594	-0.0240595
23	B11	7	slr1790	0.976569	-0.0234309
23	B11	8	slr1790	0.977028	-0.0229717
23	B11	9	slr1790	0.977457	-0.0225428
23	B11	10	slr1790	0.977989	-0.0220106
23	B11	11	slr1790	0.978672	-0.0213278
23	B11	12	slr1790	0.979407	-0.0205927
23	B11	13	slr1790	0.980035	-0.0199649
23	B11	14	slr1790	0.980475	-0.0195246
23	B11	15	slr1790	0.980754	-0.0192465
23	B11	16	slr1790	0.980909	-0.0190911
23	B11	17	slr1790	0.980931	-0.0190689
23	B11	18	slr1790	0.9808	-0.0192004
23	B11	19	slr1790	0.980537	-0.0194632
23	B11	20	slr1790	0.980195	-0.019805
23	B11	21	slr1790	0.979812	-0.0201884
23	B11	22	slr1790	0.979394	-0.0206056
23	B11	23	slr1790	0.978934	-0.021066
23	B11	24	slr1790	0.97843	-0.0215697
23	B11	25	slr1790	0.977899	-0.0221013
23	B11	26	slr1790	0.977435	-0.0225653
23	B11	27	slr1790	0.977387	-0.0226132
23	B11	28	slr1790	0.978696	-0.0213041
23	B11	29	slr1790	0.985341	-0.014659
23	B11	30	slr1790	0.987979	-0.0120209
23	B11	31	slr1790	1.0042	0.00419879
23	B11	32	slr1790	1.21648	0.216476
23	B11	33	slr1790	1.70778	0.707776
23	B11	34	slr1790	2.55189	1.55189
23	B11	35	slr1790	3.93278	2.93278
23	B11	36	slr1790	6.01445	5.01445
23	B11	37	slr1790	8.87434	7.87434
23	B11	38	slr1790	12.384	11.384
23	B11	39	slr1790	16.2632	15.2632
23	B11	40	slr1790	20.175	19.175
24	B12	1	slr1790	0.999971	-2.85506e-05
24	B12	2	slr1790	1.00062	0.000617743
24	B12	3	slr1790	1.00073	0.000729322
24	B12	4	slr1790	1.00069	0.000686407
24	B12	5	slr1790	1.00059	0.000593781
24	B12	6	slr1790	1.00051	0.00051415
24	B12	7	slr1790	1.00043	0.000425339
24	B12	8	slr1790	1.00032	0.000316858
24	B12	9	slr1790	1.00022	0.000217915
24	B12	10	slr1790	1.00017	0.000170469
24	B12	11	slr1790	1.00018	0.000178814
24	B12	12	slr1790	1.00021	0.000209689
24	B12	13	slr1790	1.00023	0.000225425
24	B12	14	slr1790	1.00021	0.000213623
24	B12	15	slr1790	1.00019	0.000189066
24	B12	16	slr1790	1.00017	0.000173211
24	B12	17	slr1790	1.00017	0.000171065
24	B12	18	slr1790	1.00018	0.000178218
24	B12	19	slr1790	1.00019	0.000192761
24	B12	20	slr1790	1.00022	0.000218391
24	B12	21	slr1790	1.00026	0.000257254
24	B12	22	slr1790	1.00031	0.000309229
24	B12	23	slr1790	1.00037	0.000368953
24	B12	24	slr1790	1.00043	0.000428677
24	B12	25	slr1790	1.00048	0.000481486
24	B12	26	slr1790	1.00053	0.000525355
24	B12	27	slr1790	1.00056	0.000561833
24	B12	28	slr1790	1.00059	0.00059247
24	B12	29	slr1790	1.00062	0.00061667
24	B12	30	slr1790	1.00063	0.000632405
24	B12	31	slr1790	1.00064	0.000636339
24	B12	32	slr1790	1.00062	0.000622749
24	B12	33	slr1790	1.00059	0.000585914
24	B12	34	slr1790	1.00052	0.000524521
24	B12	35	slr1790	1.00044	0.000444651
24	B12	36	slr1790	1.00036	0.000355482
24	B12	37	slr1790	1.00026	0.000263453
24	B12	38	slr1790	1.00017	0.00017035
24	B12	39	slr1790	1.00007	6.8903e-05
24	B12	40	slr1790	0.99996	-4.02927e-05
25	C1	1	slr1790	0.967604	-0.0323962
25	C1	2	slr1790	0.973936	-0.026064
25	C1	3	slr1790	0.978735	-0.0212651
25	C1	4	slr1790	0.982463	-0.0175372
25	C1	5	slr1790	0.985408	-0.0145925
25	C1	6	slr1790	0.987524	-0.012476
25	C1	7	slr1790	0.988825	-0.0111754
25	C1	8	slr1790	0.989407	-0.0105932
25	C1	9	slr1790	0.989472	-0.0105278
25	C1	10	slr1790	0.989206	-0.0107943
25	C1	11	slr1790	0.988705	-0.0112951
25	C1	12	slr1790	0.988052	-0.0119479
25	C1	13	slr1790	0.98737	-0.0126303
25	C1	14	slr1790	0.987234	-0.0127659
25	C1	15	slr1790	0.99085	-0.00914955
25	C1	16	slr1790	0.991805	-0.00819546
25	C1	17	slr1790	1.00798	0.00798225
25	C1	18	slr1790	1.17419	0.17419
25	C1	19	slr1790	1.55487	0.554868
25	C1	20	slr1790	2.20498	1.20498
25	C1	21	slr1790	3.2681	2.2681
25	C1	22	slr1790	4.87808	3.87808
25	C1	23	slr1790	7.10078	6.10078
25	C1	24	slr1790	9.8533	8.8533
25	C1	25	slr1790	12.8696	11.8696
25	C1	26	slr1790	15.4005	14.4005
25	C1	27	slr1790	17.247	16.247
25	C1	28	slr1790	18.4671	17.4671
25	C1	29	slr1790	19.1513	18.1513
25	C1	30	slr1790	19.4908	18.4908
25	C1	31	slr1790	19.6239	18.6239
25	C1	32	slr1790	19.7287	18.7287
25	C1	33	slr1790	19.796	18.796
25	C1	34	slr1790	19.8396	18.8396
25	C1	35	slr1790	19.8674	18.8674
25	C1	36	slr1790	19.8842	18.8842
25	C1	37	slr1790	19.8946	18.8946
25	C1	38	slr1790	19.9011	18.9011
25	C1	39	slr1790	19.9031	18.9031
25	C1	40	slr1790	19.8982	18.8982
26	C2	1	slr1790	0.962403	-0.0375967
26	C2	2	slr1790	0.970146	-0.0298535
26	C2	3	slr1790	0.975679	-0.0243215
26	C2	4	slr1790	0.979787	-0.020213
26	C2	5	slr1790	0.982993	-0.0170069
26	C2	6	slr1790	0.985289	-0.0147112
26	C2	7	slr1790	0.986696	-0.0133043
26	C2	8	slr1790	0.987319	-0.0126805
26	C2	9	slr1790	0.987412	-0.0125876
26	C2	10	slr1790	0.987207	-0.0127931
26	C2	11	slr1790	0.9868	-0.0132001
26	C2	12	slr1790	0.986263	-0.0137375
26	C2	13	slr1790	0.985769	-0.0142313
26	C2	14	slr1790	0.985896	-0.0141039
26	C2	15	slr1790	0.989592	-0.0104085
26	C2	16	slr1790	0.990487	-0.00951338
26	C2	17	slr1790	1.00033	0.000330567
26	C2	18	slr1790	1.16627	0.166274
26	C2	19	slr1790	1.54623	0.54623
26	C2	20	slr1790	2.18944	1.18944
26	C2	21	slr1790	3.22956	2.22956
26	C2	22	slr1790	4.79959	3.79959
26	C2	23	slr1790	6.9806	5.9806
26	C2	24	slr1790	9.71328	8.71328
26	C2	25	slr1790	12.746	11.746
26	C2	26	slr1790	15.3199	14.3199
26	C2	27	slr1790	17.2069	16.2069
26	C2	28	slr1790	18.4548	17.4548
26	C2	29	slr1790	19.1555	18.1555
26	C2	30	slr1790	19.5039	18.5039
26	C2	31	slr1790	19.6419	18.6419
26	C2	32	slr1790	19.7518	18.7518
26	C2	33	slr1790	19.8245	18.8245
26	C2	34	slr1790	19.8734	18.8734
26	C2	35	slr1790	19.9056	18.9056
26	C2	36	slr1790	19.9257	18.9257
26	C2	37	slr1790	19.9385	18.9385
26	C2	38	slr1790	19.9475	18.9475
26	C2	39	slr1790	19.9533	18.9533
26	C2	40	slr1790	19.9545	18.9545
27	C3	1	slr1790	0.957949	-0.0420513
27	C3	2	slr1790	0.966639	-0.0333612
27	C3	3	slr1790	0.97319	-0.0268099
27	C3	4	slr1790	0.978179	-0.0218205
27	C3	5	slr1790	0.98197	-0.01803
27	C3	6	slr1790	0.984542	-0.0154583
27	C3	7	slr1790	0.986033	-0.013967
27	C3	8	slr1790	0.986683	-0.013317
27	C3	9	slr1790	0.986813	-0.0131875
27	C3	10	slr1790	0.986672	-0.0133281
27	C3	11	slr1790	0.98636	-0.0136399
27	C3	12	slr1790	0.985941	-0.0140593
27	C3	13	slr1790	0.985566	-0.014434
27	C3	14	slr1790	0.98581	-0.0141896
27	C3	15	slr1790	0.98977	-0.0102295
27	C3	16	slr1790	0.990737	-0.00926298
27	C3	17	slr1790	1.0048	0.00480115
27	C3	18	slr1790	1.17889	0.178893
27	C3	19	slr1790	1.57313	0.573127
27	C3	20	slr1790	2.23555	1.23555
27	C3	21	slr1790	3.30577	2.30577
27	C3	22	slr1790	4.91979	3.91979
27	C3	23	slr1790	7.1536	6.1536
27	C3	24	slr1790	9.93468	8.93468
27	C3	25	slr1790	12.9989	11.9989
27	C3	26	slr1790	15.5819	14.5819
27	C3	27	slr1790	17.4699	16.4699
27	C3	28	slr1790	18.7176	17.7176
27	C3	29	slr1790	19.4176	18.4176
27	C3	30	slr1790	19.7652	18.7652
27	C3	31	slr1790	19.9026	18.9026
27	C3	32	slr1790	20.0112	19.0112
27	C3	33	slr1790	20.0808	19.0808
27	C3	34	slr1790	20.1251	19.1251
27	C3	35	slr1790	20.1525	19.1525
27	C3	36	slr1790	20.1695	19.1695
27	C3	37	slr1790	20.1822	19.1822
27	C3	38	slr1790	20.1935	19.1935
27	C3	39	slr1790	20.2024	19.2024
27	C3	40	slr1790	20.2061	19.2061
28	C4	1	slr1790	0.957959	-0.0420408
28	C4	2	slr1790	0.966288	-0.0337123
28	C4	3	slr1790	0.97283	-0.0271696
28	C4	4	slr1790	0.977709	-0.0222908
28	C4	5	slr1790	0.981106	-0.0188942
28	C4	6	slr1790	0.983269	-0.0167306
28	C4	7	slr1790	0.984692	-0.0153083
28	C4	8	slr1790	0.985549	-0.0144507
28	C4	9	slr1790	0.985786	-0.0142139
28	C4	10	slr1790	0.985427	-0.0145729
28	C4	11	slr1790	0.984729	-0.0152707
28	C4	12	slr1790	0.984032	-0.0159679
28	C4	13	slr1790	0.983579	-0.0164207
28	C4	14	slr1790	0.98386	-0.0161403
28	C4	15	slr1790	0.987697	-0.0123029
28	C4	16	slr1790	0.988853	-0.0111468
28	C4	17	slr1790	0.990307	-0.00969297
28	C4	18	slr1790	1.14626	0.146264
28	C4	19	slr1790	1.50327	0.503269
28	C4	20	slr1790	2.10955	1.10955
28	C4	21	slr1790	3.09792	2.09792
28	C4	22	slr1790	4.60551	3.60551
28	C4	23	slr1790	6.72508	5.72508
28	C4	24	slr1790	9.41727	8.41727
28	C4	25	slr1790	12.4516	11.4516
28	C4	26	slr1790	15.4576	14.4576
28	C4	27	slr1790	17.7097	16.7097
28	C4	28	slr1790	19.2591	18.2591
28	C4	29	slr1790	20.2616	19.2616
28	C4	30	slr1790	20.8065	19.8065
28	C4	31	slr1790	21.066	20.066
28	C4	32	slr1790	21.1621	20.1621
28	C4	33	slr1790	21.2437	20.2437
28	C4	34	slr1790	21.2972	20.2972
28	C4	35	slr1790	21.3312	20.3312
28	C4	36	slr1790	21.3524	20.3524
28	C4	37	slr1790	21.3678	20.3678
28	C4	38	slr1790	21.3809	20.3809
28	C4	39	slr1790	21.3904	20.3904
28	C4	40	slr1790	21.3924	20.3924
29	C5	1	slr1790	0.960904	-0.0390956
29	C5	2	slr1790	0.969009	-0.0309909
29	C5	3	slr1790	0.974554	-0.0254456
29	C5	4	slr1790	0.978583	-0.0214175
29	C5	5	slr1790	0.981791	-0.0182087
29	C5	6	slr1790	0.984189	-0.0158108
29	C5	7	slr1790	0.985727	-0.0142725
29	C5	8	slr1790	0.98643	-0.0135695
29	C5	9	slr1790	0.986522	-0.013478
29	C5	10	slr1790	0.986269	-0.0137307
29	C5	11	slr1790	0.985835	-0.014165
29	C5	12	slr1790	0.98535	-0.0146499
29	C5	13	slr1790	0.985019	-0.0149812
29	C5	14	slr1790	0.985359	-0.0146405
29	C5	15	slr1790	0.989073	-0.0109272
29	C5	16	slr1790	0.990024	-0.00997615
29	C5	17	slr1790	0.995787	-0.00421345
29	C5	18	slr1790	1.15287	0.152874
29	C5	19	slr1790	1.51229	0.512288
29	C5	20	slr1790	2.12278	1.12278
29	C5	21	slr1790	3.11721	2.11721
29	C5	22	slr1790	4.62961	3.62961
29	C5	23	slr1790	6.74442	5.74442
29	C5	24	slr1790	9.41082	8.41082
29	C5	25	slr1790	12.3909	11.3909
29	C5	26	slr1790	15.3163	14.3163
29	C5	27	slr1790	17.4842	16.4842
29	C5	28	slr1790	18.9663	17.9663
29	C5	29	slr1790	19.923	18.923
29	C5	30	slr1790	20.4404	19.4404
29	C5	31	slr1790	20.6833	19.6833
29	C5	32	slr1790	20.7684	19.7684
29	C5	33	slr1790	20.8394	19.8394
29	C5	34	slr1790	20.8847	19.8847
29	C5	35	slr1790	20.9129	19.9129
29	C5	36	slr1790	20.9302	19.9302
29	C5	37	slr1790	20.9421	19.9421
29	C5	38	slr1790	20.952	19.952
29	C5	39	slr1790	20.9598	19.9598
29	C5	40	slr1790	20.9639	19.9639
30	C6	1	slr1790	0.959214	-0.040786
30	C6	2	slr1790	0.967143	-0.0328569
30	C6	3	slr1790	0.973431	-0.0265694
30	C6	4	slr1790	0.978227	-0.021773
30	C6	5	slr1790	0.981711	-0.0182886
30	C6	6	slr1790	0.984078	-0.0159225
30	C6	7	slr1790	0.985675	-0.0143248
30	C6	8	slr1790	0.986557	-0.0134433
30	C6	9	slr1790	0.986635	-0.0133653
30	C6	10	slr1790	0.986036	-0.0139641
30	C6	11	slr1790	0.985156	-0.0148443
30	C6	12	slr1790	0.984377	-0.0156227
30	C6	13	slr1790	0.98387	-0.0161301
30	C6	14	slr1790	0.984099	-0.0159011
30	C6	15	slr1790	0.988179	-0.0118214
30	C6	16	slr1790	0.989574	-0.0104255
30	C6	17	slr1790	0.996491	-0.00350863
30	C6	18	slr1790	1.15612	0.156118
30	C6	19	slr1790	1.51799	0.517993
30	C6	20	slr1790	2.12918	1.12918
30	C6	21	slr1790	3.12566	2.12566
30	C6	22	slr1790	4.64314	3.64314
30	C6	23	slr1790	6.76522	5.76522
30	C6	24	slr1790	9.44025	8.44025
30	C6	25	slr1790	12.4305	11.4305
30	C6	26	slr1790	15.369	14.369
30	C6	27	slr1790	17.5507	16.5507
30	C6	28	slr1790	19.0437	18.0437
30	C6	29	slr1790	20.0074	19.0074
30	C6	30	slr1790	20.5284	19.5284
30	C6	31	slr1790	20.7728	19.7728
30	C6	32	slr1790	20.8584	19.8584
30	C6	33	slr1790	20.9297	19.9297
30	C6	34	slr1790	20.9749	19.9749
30	C6	35	slr1790	21.0037	20.0037
30	C6	36	slr1790	21.0233	20.0233
30	C6	37	slr1790	21.0393	20.0393
30	C6	38	slr1790	21.0545	20.0545
30	C6	39	slr1790	21.0677	20.0677
30	C6	40	slr1790	21.076	20.076
31	C7	1	slr1790	0.960398	-0.0396016
31	C7	2	slr1790	0.968216	-0.0317839
31	C7	3	slr1790	0.973872	-0.0261276
31	C7	4	slr1790	0.978122	-0.0218775
31	C7	5	slr1790	0.981471	-0.0185285
31	C7	6	slr1790	0.983931	-0.0160685
31	C7	7	slr1790	0.985545	-0.014455
31	C7	8	slr1790	0.986366	-0.0136337
31	C7	9	slr1790	0.986501	-0.0134994
31	C7	10	slr1790	0.986052	-0.0139478
31	C7	11	slr1790	0.985177	-0.0148225
31	C7	12	slr1790	0.984198	-0.0158017
31	C7	13	slr1790	0.983559	-0.016441
31	C7	14	slr1790	0.983925	-0.0160753
31	C7	15	slr1790	0.988162	-0.0118376
31	C7	16	slr1790	0.989553	-0.0104465
31	C7	17	slr1790	0.995834	-0.00416559
31	C7	18	slr1790	1.15798	0.157984
31	C7	19	slr1790	1.52823	0.528234
31	C7	20	slr1790	2.15182	1.15182
31	C7	21	slr1790	3.15933	2.15933
31	C7	22	slr1790	4.68674	3.68674
31	C7	23	slr1790	6.82502	5.82502
31	C7	24	slr1790	9.52622	8.52622
31	C7	25	slr1790	12.5455	11.5455
31	C7	26	slr1790	15.5029	14.5029
31	C7	27	slr1790	17.6861	16.6861
31	C7	28	slr1790	19.1757	18.1757
31	C7	29	slr1790	20.1368	19.1368
31	C7	30	slr1790	20.6572	19.6572
31	C7	31	slr1790	20.9031	19.9031
31	C7	32	slr1790	20.9917	19.9917
31	C7	33	slr1790	21.0662	20.0662
31	C7	34	slr1790	21.1148	20.1148
31	C7	35	slr1790	21.1468	20.1468
31	C7	36	slr1790	21.1685	20.1685
31	C7	37	slr1790	21.1846	20.1846
31	C7	38	slr1790	21.1975	20.1975
31	C7	39	slr1790	21.2065	20.2065
31	C7	40	slr1790	21.2093	20.2093
32	C8	1	slr1790	0.958207	-0.0417933
32	C8	2	slr1790	0.966487	-0.033513
32	C8	3	slr1790	0.973045	-0.0269546
32	C8	4	slr1790	0.978197	-0.0218026
32	C8	5	slr1790	0.982138	-0.017862
32	C8	6	slr1790	0.984842	-0.0151576
32	C8	7	slr1790	0.986423	-0.013577
32	C8	8	slr1790	0.987009	-0.0129908
32	C8	9	slr1790	0.986849	-0.013151
32	C8	10	slr1790	0.986326	-0.0136738
32	C8	11	slr1790	0.985782	-0.0142176
32	C8	12	slr1790	0.985379	-0.0146212
32	C8	13	slr1790	0.985174	-0.0148264
32	C8	14	slr1790	0.985581	-0.0144193
32	C8	15	slr1790	0.989438	-0.0105621
32	C8	16	slr1790	0.990459	-0.00954133
32	C8	17	slr1790	0.999618	-0.000382125
32	C8	18	slr1790	1.16103	0.161027
32	C8	19	slr1790	1.52835	0.52835
32	C8	20	slr1790	2.14796	1.14796
32	C8	21	slr1790	3.15262	2.15262
32	C8	22	slr1790	4.67652	3.67652
32	C8	23	slr1790	6.80156	5.80156
32	C8	24	slr1790	9.46838	8.46838
32	C8	25	slr1790	12.4294	11.4294
32	C8	26	slr1790	14.9467	13.9467
32	C8	27	slr1790	16.7948	15.7948
32	C8	28	slr1790	18.0191	17.0191
32	C8	29	slr1790	18.7091	17.7091
32	C8	30	slr1790	19.0552	18.0552
32	C8	31	slr1790	19.1951	18.1951
32	C8	32	slr1790	19.3057	18.3057
32	C8	33	slr1790	19.3772	18.3772
32	C8	34	slr1790	19.4239	18.4239
32	C8	35	slr1790	19.4545	18.4545
32	C8	36	slr1790	19.4749	18.4749
32	C8	37	slr1790	19.4895	18.4895
32	C8	38	slr1790	19.5001	18.5001
32	C8	39	slr1790	19.5063	18.5063
32	C8	40	slr1790	19.5061	18.5061
33	C9	1	slr1790	0.967415	-0.0325851
33	C9	2	slr1790	0.974349	-0.0256509
33	C9	3	slr1790	0.97878	-0.0212203
33	C9	4	slr1790	0.981577	-0.0184229
33	C9	5	slr1790	0.983475	-0.0165251
33	C9	6	slr1790	0.984862	-0.0151376
33	C9	7	slr1790	0.986129	-0.0138705
33	C9	8	slr1790	0.987294	-0.0127062
33	C9	9	slr1790	0.988093	-0.0119066
33	C9	10	slr1790	0.988248	-0.0117524
33	C9	11	slr1790	0.987748	-0.0122521
33	C9	12	slr1790	0.986916	-0.0130842
33	C9	13	slr1790	0.986214	-0.013786
33	C9	14	slr1790	0.986271	-0.0137291
33	C9	15	slr1790	0.989731	-0.0102686
33	C9	16	slr1790	0.990511	-0.009489
33	C9	17	slr1790	0.997435	-0.00256515
33	C9	18	slr1790	1.15536	0.155356
33	C9	19	slr1790	1.5201	0.520104
33	C9	20	slr1790	2.14358	1.14358
33	C9	21	slr1790	3.16	2.16
33	C9	22	slr1790	4.70609	3.70609
33	C9	23	slr1790	6.86843	5.86843
33	C9	24	slr1790	9.59172	8.59172
33	C9	25	slr1790	12.6247	11.6247
33	C9	26	slr1790	15.5842	14.5842
33	C9	27	slr1790	17.7586	16.7586
33	C9	28	slr1790	19.2383	18.2383
33	C9	29	slr1790	20.1923	19.1923
33	C9	30	slr1790	20.7081	19.7081
33	C9	31	slr1790	20.9509	19.9509
33	C9	32	slr1790	21.0362	20.0362
33	C9	33	slr1790	21.1065	20.1065
33	C9	34	slr1790	21.1505	20.1505
33	C9	35	slr1790	21.1775	20.1775
33	C9	36	slr1790	21.1936	20.1936
33	C9	37	slr1790	21.2032	20.2032
33	C9	38	slr1790	21.2092	20.2092
33	C9	39	slr1790	21.212	20.212
33	C9	40	slr1790	21.211	20.211
34	C10	1	slr1790	0.956599	-0.0434013
34	C10	2	slr1790	0.962625	-0.0373747
34	C10	3	slr1790	0.966342	-0.0336576
34	C10	4	slr1790	0.968704	-0.0312964
34	C10	5	slr1790	0.970454	-0.0295458
34	C10	6	slr1790	0.971843	-0.0281569
34	C10	7	slr1790	0.97311	-0.0268903
34	C10	8	slr1790	0.974314	-0.0256856
34	C10	9	slr1790	0.975508	-0.0244917
34	C10	10	slr1790	0.976733	-0.0232669
34	C10	11	slr1790	0.977957	-0.0220429
34	C10	12	slr1790	0.979027	-0.020973
34	C10	13	slr1790	0.979759	-0.0202412
34	C10	14	slr1790	0.98009	-0.0199095
34	C10	15	slr1790	0.980128	-0.0198721
34	C10	16	slr1790	0.98004	-0.0199597
34	C10	17	slr1790	0.979933	-0.0200668
34	C10	18	slr1790	0.979811	-0.0201887
34	C10	19	slr1790	0.979614	-0.020386
34	C10	20	slr1790	0.979266	-0.0207343
34	C10	21	slr1790	0.978714	-0.0212862
34	C10	22	slr1790	0.977946	-0.0220538
34	C10	23	slr1790	0.976982	-0.0230176
34	C10	24	slr1790	0.975844	-0.0241563
34	C10	25	slr1790	0.97453	-0.0254697
34	C10	26	slr1790	0.973109	-0.0268906
34	C10	27	slr1790	0.971824	-0.0281765
34	C10	28	slr1790	0.971151	-0.0288495
34	C10	29	slr1790	0.971833	-0.0281672
34	C10	30	slr1790	0.975324	-0.0246757
34	C10	31	slr1790	0.988421	-0.0115789
34	C10	32	slr1790	0.971893	-0.0281072
34	C10	33	slr1790	1.08705	0.0870543
34	C10	34	slr1790	1.43786	0.437856
34	C10	35	slr1790	2.21658	1.21658
34	C10	36	slr1790	3.46361	2.46361
34	C10	37	slr1790	5.36718	4.36718
34	C10	38	slr1790	7.93321	6.93321
34	C10	39	slr1790	11.1341	10.1341
34	C10	40	slr1790	14.9187	13.9187
35	C11	1	slr1790	0.971953	-0.0280473
35	C11	2	slr1790	0.977738	-0.0222621
35	C11	3	slr1790	0.980011	-0.0199891
35	C11	4	slr1790	0.980608	-0.0193917
35	C11	5	slr1790	0.980925	-0.0190747
35	C11	6	slr1790	0.981358	-0.0186421
35	C11	7	slr1790	0.982054	-0.0179456
35	C11	8	slr1790	0.982881	-0.0171187
35	C11	9	slr1790	0.983734	-0.0162656
35	C11	10	slr1790	0.984565	-0.0154345
35	C11	11	slr1790	0.985349	-0.014651
35	C11	12	slr1790	0.986061	-0.0139393
35	C11	13	slr1790	0.986688	-0.0133116
35	C11	14	slr1790	0.987221	-0.0127792
35	C11	15	slr1790	0.987628	-0.0123716
35	C11	16	slr1790	0.987863	-0.0121366
35	C11	17	slr1790	0.987882	-0.0121185
35	C11	18	slr1790	0.987676	-0.0123243
35	C11	19	slr1790	0.987287	-0.0127125
35	C11	20	slr1790	0.986783	-0.013217
35	C11	21	slr1790	0.986208	-0.0137915
35	C11	22	slr1790	0.985581	-0.0144186
35	C11	23	slr1790	0.984916	-0.0150836
35	C11	24	slr1790	0.984263	-0.0157374
35	C11	25	slr1790	0.983661	-0.0163389
35	C11	26	slr1790	0.983442	-0.0165582
35	C11	27	slr1790	0.984737	-0.0152629
35	C11	28	slr1790	0.992362	-0.00763845
35	C11	29	slr1790	0.995738	-0.00426161
35	C11	30	slr1790	1.05147	0.0514692
35	C11	31	slr1790	1.28291	0.282911
35	C11	32	slr1790	1.81282	0.812823
35	C11	33	slr1790	2.70075	1.70075
35	C11	34	slr1790	4.10636	3.10636
35	C11	35	slr1790	6.12754	5.12754
35	C11	36	slr1790	8.75346	7.75346
35	C11	37	slr1790	11.7926	10.7926
35	C11	38	slr1790	14.5799	13.5799
35	C11	39	slr1790	16.8749	15.8749
35	C11	40	slr1790	18.6369	17.6369
36	C12	1	slr1790	0.954498	-0.0455016
36	C12	2	slr1790	0.960173	-0.0398272
36	C12	3	slr1790	0.964035	-0.0359652
36	C12	4	slr1790	0.966787	-0.0332131
36	C12	5	slr1790	0.968928	-0.0310722
36	C12	6	slr1790	0.970542	-0.0294577
36	C12	7	slr1790	0.971796	-0.0282039
36	C12	8	slr1790	0.972834	-0.0271664
36	C12	9	slr1790	0.97381	-0.0261899
36	C12	10	slr1790	0.974794	-0.0252062
36	C12	11	slr1790	0.975744	-0.0242563
36	C12	12	slr1790	0.976578	-0.0234217
36	C12	13	slr1790	0.977251	-0.0227486
36	C12	14	slr1790	0.977758	-0.0222425
36	C12	15	slr1790	0.978094	-0.0219062
36	C12	16	slr1790	0.978241	-0.021759
36	C12	17	slr1790	0.978175	-0.0218247
36	C12	18	slr1790	0.977895	-0.0221055
36	C12	19	slr1790	0.977433	-0.022567
36	C12	20	slr1790	0.976848	-0.0231522
36	C12	21	slr1790	0.976184	-0.0238164
36	C12	22	slr1790	0.975452	-0.024548
36	C12	23	slr1790	0.97464	-0.0253597
36	C12	24	slr1790	0.973732	-0.0262676
36	C12	25	slr1790	0.972717	-0.0272835
36	C12	26	slr1790	0.971641	-0.0283591
36	C12	27	slr1790	0.970673	-0.0293267
36	C12	28	slr1790	0.970157	-0.0298434
36	C12	29	slr1790	0.9707	-0.0293002
36	C12	30	slr1790	0.973649	-0.0263508
36	C12	31	slr1790	0.985401	-0.0145993
36	C12	32	slr1790	0.990628	-0.0093717
36	C12	33	slr1790	1.05958	0.0595819
36	C12	34	slr1790	1.38653	0.386525
36	C12	35	slr1790	2.11548	1.11548
36	C12	36	slr1790	3.29047	2.29047
36	C12	37	slr1790	5.09984	4.09984
36	C12	38	slr1790	7.55861	6.55861
36	C12	39	slr1790	10.6605	9.6605
36	C12	40	slr1790	14.38	13.38
37	D1	1	rnpa	0.953896	-0.0461044
37	D1	2	rnpa	0.96343	-0.0365697
37	D1	3	rnpa	0.970791	-0.029209
37	D1	4	rnpa	0.976437	-0.0235633
37	D1	5	rnpa	0.980708	-0.0192919
37	D1	6	rnpa	0.983685	-0.016315
37	D1	7	rnpa	0.985485	-0.0145146
37	D1	8	rnpa	0.986181	-0.013819
37	D1	9	rnpa	0.985899	-0.0141006
37	D1	10	rnpa	0.984983	-0.0150167
37	D1	11	rnpa	0.984104	-0.0158959
37	D1	12	rnpa	0.984305	-0.0156952
37	D1	13	rnpa	0.988663	-0.0113374
37	D1	14	rnpa	0.989492	-0.0105084
37	D1	15	rnpa	1.00406	0.00405538
37	D1	16	rnpa	1.20438	0.204385
37	D1	17	rnpa	1.6577	0.657698
37	D1	18	rnpa	2.40795	1.40795
37	D1	19	rnpa	3.58641	2.58641
37	D1	20	rnpa	5.31359	4.31359
37	D1	21	rnpa	7.64262	6.64262
37	D1	22	rnpa	10.4651	9.46511
37	D1	23	rnpa	13.4735	12.4735
37	D1	24	rnpa	15.8768	14.8768
37	D1	25	rnpa	17.5777	16.5777
37	D1	26	rnpa	18.6783	17.6783
37	D1	27	rnpa	19.2755	18.2755
37	D1	28	rnpa	19.5569	18.5569
37	D1	29	rnpa	19.6579	18.6579
37	D1	30	rnpa	19.7442	18.7442
37	D1	31	rnpa	19.8034	18.8034
37	D1	32	rnpa	19.8473	18.8473
37	D1	33	rnpa	19.8828	18.8828
37	D1	34	rnpa	19.9127	18.9127
37	D1	35	rnpa	19.9378	18.9378
37	D1	36	rnpa	19.9588	18.9588
37	D1	37	rnpa	19.9775	18.9775
37	D1	38	rnpa	19.9952	18.9952
37	D1	39	rnpa	20.0112	19.0112
37	D1	40	rnpa	20.024	19.024
38	D2	1	rnpa	0.950259	-0.0497407
38	D2	2	rnpa	0.959569	-0.040431
38	D2	3	rnpa	0.966259	-0.0337413
38	D2	4	rnpa	0.971099	-0.0289008
38	D2	5	rnpa	0.974699	-0.0253008
38	D2	6	rnpa	0.977285	-0.0227146
38	D2	7	rnpa	0.979033	-0.0209671
38	D2	8	rnpa	0.979934	-0.0200655
38	D2	9	rnpa	0.97996	-0.0200404
38	D2	10	rnpa	0.97931	-0.0206896
38	D2	11	rnpa	0.978577	-0.0214235
38	D2	12	rnpa	0.978754	-0.0212459
38	D2	13	rnpa	0.982687	-0.0173127
38	D2	14	rnpa	0.983317	-0.0166829
38	D2	15	rnpa	0.968779	-0.031221
38	D2	16	rnpa	1.1567	0.156699
38	D2	17	rnpa	1.58463	0.584627
38	D2	18	rnpa	2.29656	1.29656
38	D2	19	rnpa	3.417	2.417
38	D2	20	rnpa	5.0682	4.0682
38	D2	21	rnpa	7.32101	6.32101
38	D2	22	rnpa	10.0974	9.0974
38	D2	23	rnpa	13.1103	12.1103
38	D2	24	rnpa	15.5605	14.5605
38	D2	25	rnpa	17.3089	16.3089
38	D2	26	rnpa	18.4421	17.4421
38	D2	27	rnpa	19.058	18.058
38	D2	28	rnpa	19.3478	18.3478
38	D2	29	rnpa	19.4504	18.4504
38	D2	30	rnpa	19.5366	18.5366
38	D2	31	rnpa	19.5937	18.5937
38	D2	32	rnpa	19.6341	18.6341
38	D2	33	rnpa	19.6654	18.6654
38	D2	34	rnpa	19.6915	18.6915
38	D2	35	rnpa	19.7137	18.7137
38	D2	36	rnpa	19.7333	18.7333
38	D2	37	rnpa	19.7516	18.7516
38	D2	38	rnpa	19.7695	18.7695
38	D2	39	rnpa	19.7869	18.7869
38	D2	40	rnpa	19.8026	18.8026
39	D3	1	rnpa	0.949857	-0.0501434
39	D3	2	rnpa	0.959563	-0.0404369
39	D3	3	rnpa	0.967424	-0.0325759
39	D3	4	rnpa	0.97361	-0.0263902
39	D3	5	rnpa	0.978276	-0.0217241
39	D3	6	rnpa	0.981507	-0.0184928
39	D3	7	rnpa	0.983453	-0.0165467
39	D3	8	rnpa	0.984157	-0.015843
39	D3	9	rnpa	0.983704	-0.0162961
39	D3	10	rnpa	0.982516	-0.0174838
39	D3	11	rnpa	0.981458	-0.0185419
39	D3	12	rnpa	0.981717	-0.018283
39	D3	13	rnpa	0.986483	-0.0135171
39	D3	14	rnpa	0.987495	-0.0125051
39	D3	15	rnpa	0.997538	-0.00246167
39	D3	16	rnpa	1.20814	0.208137
39	D3	17	rnpa	1.68237	0.682367
39	D3	18	rnpa	2.46186	1.46186
39	D3	19	rnpa	3.68019	2.68019
39	D3	20	rnpa	5.46304	4.46304
39	D3	21	rnpa	7.87123	6.87123
39	D3	22	rnpa	10.799	9.79898
39	D3	23	rnpa	13.9303	12.9303
39	D3	24	rnpa	16.4431	15.4431
39	D3	25	rnpa	18.2263	17.2263
39	D3	26	rnpa	19.3819	18.3819
39	D3	27	rnpa	20.0103	19.0103
39	D3	28	rnpa	20.3069	19.3069
39	D3	29	rnpa	20.4134	19.4134
39	D3	30	rnpa	20.504	19.504
39	D3	31	rnpa	20.5665	19.5665
39	D3	32	rnpa	20.6138	19.6138
39	D3	33	rnpa	20.6533	19.6533
39	D3	34	rnpa	20.6883	19.6883
39	D3	35	rnpa	20.7189	19.7189
39	D3	36	rnpa	20.7447	19.7447
39	D3	37	rnpa	20.7666	19.7666
39	D3	38	rnpa	20.7855	19.7855
39	D3	39	rnpa	20.8013	19.8013
39	D3	40	rnpa	20.8129	19.8129
40	D4	1	rnpa	0.962424	-0.037576
40	D4	2	rnpa	0.96979	-0.0302098
40	D4	3	rnpa	0.975422	-0.0245777
40	D4	4	rnpa	0.979711	-0.0202888
40	D4	5	rnpa	0.982896	-0.0171043
40	D4	6	rnpa	0.984948	-0.0150518
40	D4	7	rnpa	0.986009	-0.013991
40	D4	8	rnpa	0.986339	-0.0136606
40	D4	9	rnpa	0.986206	-0.013794
40	D4	10	rnpa	0.985792	-0.0142085
40	D4	11	rnpa	0.985338	-0.0146616
40	D4	12	rnpa	0.985448	-0.0145517
40	D4	13	rnpa	0.988313	-0.0116865
40	D4	14	rnpa	0.988607	-0.0113928
40	D4	15	rnpa	0.982654	-0.017346
40	D4	16	rnpa	1.13116	0.131157
40	D4	17	rnpa	1.47653	0.476534
40	D4	18	rnpa	2.06644	1.06644
40	D4	19	rnpa	3.02219	2.02219
40	D4	20	rnpa	4.48147	3.48147
40	D4	21	rnpa	6.5533	5.5533
40	D4	22	rnpa	9.21788	8.21788
40	D4	23	rnpa	12.2482	11.2482
40	D4	24	rnpa	14.8735	13.8735
40	D4	25	rnpa	16.8144	15.8144
40	D4	26	rnpa	18.0988	17.0988
40	D4	27	rnpa	18.8227	17.8227
40	D4	28	rnpa	19.19	18.19
40	D4	29	rnpa	19.3491	18.3491
40	D4	30	rnpa	19.4838	18.4838
40	D4	31	rnpa	19.5801	18.5801
40	D4	32	rnpa	19.652	18.652
40	D4	33	rnpa	19.7099	18.7099
40	D4	34	rnpa	19.7597	18.7597
40	D4	35	rnpa	19.8035	18.8035
40	D4	36	rnpa	19.8421	18.8421
40	D4	37	rnpa	19.8773	18.8773
40	D4	38	rnpa	19.9107	18.9107
40	D4	39	rnpa	19.942	18.942
40	D4	40	rnpa	19.9699	18.9699
41	D5	1	rnpa	0.963729	-0.0362713
41	D5	2	rnpa	0.970646	-0.0293539
41	D5	3	rnpa	0.9755	-0.0245
41	D5	4	rnpa	0.978932	-0.0210679
41	D5	5	rnpa	0.981466	-0.0185336
41	D5	6	rnpa	0.983314	-0.0166861
41	D5	7	rnpa	0.984601	-0.0153995
41	D5	8	rnpa	0.985243	-0.014757
41	D5	9	rnpa	0.985168	-0.0148323
41	D5	10	rnpa	0.984577	-0.0154229
41	D5	11	rnpa	0.983993	-0.0160069
41	D5	12	rnpa	0.984141	-0.0158587
41	D5	13	rnpa	0.986983	-0.0130166
41	D5	14	rnpa	0.987202	-0.0127978
41	D5	15	rnpa	0.974851	-0.0251495
41	D5	16	rnpa	1.12215	0.122152
41	D5	17	rnpa	1.46407	0.464066
41	D5	18	rnpa	2.04656	1.04656
41	D5	19	rnpa	2.98955	1.98955
41	D5	20	rnpa	4.43341	3.43341
41	D5	21	rnpa	6.49637	5.49637
41	D5	22	rnpa	9.17199	8.17199
41	D5	23	rnpa	12.2447	11.2447
41	D5	24	rnpa	15.3257	14.3257
41	D5	25	rnpa	17.6338	16.6338
41	D5	26	rnpa	19.2172	18.2172
41	D5	27	rnpa	20.2365	19.2365
41	D5	28	rnpa	20.7891	19.7891
41	D5	29	rnpa	21.0532	20.0532
41	D5	30	rnpa	21.1531	20.1531
41	D5	31	rnpa	21.2396	20.2396
41	D5	32	rnpa	21.3015	20.3015
41	D5	33	rnpa	21.3511	20.3511
41	D5	34	rnpa	21.3944	20.3944
41	D5	35	rnpa	21.4324	20.4324
41	D5	36	rnpa	21.4656	20.4656
41	D5	37	rnpa	21.4955	20.4955
41	D5	38	rnpa	21.524	20.524
41	D5	39	rnpa	21.5508	20.5508
41	D5	40	rnpa	21.5743	20.5743
42	D6	1	rnpa	0.954043	-0.0459574
42	D6	2	rnpa	0.963499	-0.0365015
42	D6	3	rnpa	0.970681	-0.0293194
42	D6	4	rnpa	0.976097	-0.0239032
42	D6	5	rnpa	0.980077	-0.0199229
42	D6	6	rnpa	0.982628	-0.0173718
42	D6	7	rnpa	0.983955	-0.0160447
42	D6	8	rnpa	0.984327	-0.0156734
42	D6	9	rnpa	0.984024	-0.0159758
42	D6	10	rnpa	0.98335	-0.0166497
42	D6	11	rnpa	0.982787	-0.0172134
42	D6	12	rnpa	0.983154	-0.0168459
42	D6	13	rnpa	0.986705	-0.0132946
42	D6	14	rnpa	0.98775	-0.0122495
42	D6	15	rnpa	0.978606	-0.0213941
42	D6	16	rnpa	1.1174	0.1174
42	D6	17	rnpa	1.43399	0.433987
42	D6	18	rnpa	1.96365	0.96365
42	D6	19	rnpa	2.81347	1.81347
42	D6	20	rnpa	4.10735	3.10735
42	D6	21	rnpa	5.94883	4.94883
42	D6	22	rnpa	8.33132	7.33132
42	D6	23	rnpa	11.0628	10.0628
42	D6	24	rnpa	13.7981	12.7981
42	D6	25	rnpa	15.8428	14.8428
42	D6	26	rnpa	17.2439	16.2439
42	D6	27	rnpa	18.1457	17.1457
42	D6	28	rnpa	18.6355	17.6355
42	D6	29	rnpa	18.8719	17.8719
42	D6	30	rnpa	18.9646	17.9646
42	D6	31	rnpa	19.0453	18.0453
42	D6	32	rnpa	19.1034	18.1034
42	D6	33	rnpa	19.1497	18.1497
42	D6	34	rnpa	19.1895	18.1895
42	D6	35	rnpa	19.2239	18.2239
42	D6	36	rnpa	19.2531	18.2531
42	D6	37	rnpa	19.2786	18.2786
42	D6	38	rnpa	19.302	18.302
42	D6	39	rnpa	19.3233	18.3233
42	D6	40	rnpa	19.3409	18.3409
43	D7	1	rnpa	0.957043	-0.0429565
43	D7	2	rnpa	0.966251	-0.0337492
43	D7	3	rnpa	0.973433	-0.026567
43	D7	4	rnpa	0.97881	-0.0211897
43	D7	5	rnpa	0.982618	-0.0173821
43	D7	6	rnpa	0.985099	-0.0149012
43	D7	7	rnpa	0.98668	-0.0133202
43	D7	8	rnpa	0.987545	-0.0124549
43	D7	9	rnpa	0.987629	-0.0123712
43	D7	10	rnpa	0.986988	-0.0130115
43	D7	11	rnpa	0.986179	-0.0138205
43	D7	12	rnpa	0.986272	-0.0137277
43	D7	13	rnpa	0.990174	-0.00982648
43	D7	14	rnpa	0.990809	-0.0091911
43	D7	15	rnpa	1.00634	0.0063417
43	D7	16	rnpa	1.19386	0.193861
43	D7	17	rnpa	1.61936	0.619357
43	D7	18	rnpa	2.32446	1.32446
43	D7	19	rnpa	3.43562	2.43562
43	D7	20	rnpa	5.08328	4.08328
43	D7	21	rnpa	7.35273	6.35273
43	D7	22	rnpa	10.1793	9.17929
43	D7	23	rnpa	13.2843	12.2843
43	D7	24	rnpa	15.8548	14.8548
43	D7	25	rnpa	17.709	16.709
43	D7	26	rnpa	18.9198	17.9198
43	D7	27	rnpa	19.5881	18.5881
43	D7	28	rnpa	19.9153	18.9153
43	D7	29	rnpa	20.0464	19.0464
43	D7	30	rnpa	20.1583	19.1583
43	D7	31	rnpa	20.2364	19.2364
43	D7	32	rnpa	20.2942	19.2942
43	D7	33	rnpa	20.341	19.341
43	D7	34	rnpa	20.3809	19.3809
43	D7	35	rnpa	20.4146	19.4146
43	D7	36	rnpa	20.4426	19.4426
43	D7	37	rnpa	20.4674	19.4674
43	D7	38	rnpa	20.4909	19.4909
43	D7	39	rnpa	20.5124	19.5124
43	D7	40	rnpa	20.5297	19.5297
44	D8	1	rnpa	0.961972	-0.0380279
44	D8	2	rnpa	0.969943	-0.0300569
44	D8	3	rnpa	0.975843	-0.0241569
44	D8	4	rnpa	0.980269	-0.0197309
44	D8	5	rnpa	0.983634	-0.0163661
44	D8	6	rnpa	0.986003	-0.0139969
44	D8	7	rnpa	0.987475	-0.0125254
44	D8	8	rnpa	0.988143	-0.0118569
44	D8	9	rnpa	0.988095	-0.0119047
44	D8	10	rnpa	0.987508	-0.0124919
44	D8	11	rnpa	0.98682	-0.01318
44	D8	12	rnpa	0.986897	-0.0131032
44	D8	13	rnpa	0.990416	-0.00958395
44	D8	14	rnpa	0.990777	-0.00922334
44	D8	15	rnpa	1.00334	0.00333881
44	D8	16	rnpa	1.18547	0.185473
44	D8	17	rnpa	1.60157	0.601567
44	D8	18	rnpa	2.29539	1.29539
44	D8	19	rnpa	3.39031	2.39031
44	D8	20	rnpa	5.01503	4.01503
44	D8	21	rnpa	7.25651	6.25651
44	D8	22	rnpa	10.0578	9.05777
44	D8	23	rnpa	13.1477	12.1477
44	D8	24	rnpa	15.7164	14.7164
44	D8	25	rnpa	17.5734	16.5734
44	D8	26	rnpa	18.7872	17.7872
44	D8	27	rnpa	19.4592	18.4592
44	D8	28	rnpa	19.7899	18.7899
44	D8	29	rnpa	19.9225	18.9225
44	D8	30	rnpa	20.0324	19.0324
44	D8	31	rnpa	20.106	19.106
44	D8	32	rnpa	20.1587	19.1587
44	D8	33	rnpa	20.2013	19.2013
44	D8	34	rnpa	20.2384	19.2384
44	D8	35	rnpa	20.2705	19.2705
44	D8	36	rnpa	20.2975	19.2975
44	D8	37	rnpa	20.3212	19.3212
44	D8	38	rnpa	20.3436	19.3436
44	D8	39	rnpa	20.3642	19.3642
44	D8	40	rnpa	20.3815	19.3815
45	D9	1	rnpa	0.961672	-0.0383285
45	D9	2	rnpa	0.969967	-0.0300332
45	D9	3	rnpa	0.976072	-0.0239277
45	D9	4	rnpa	0.980616	-0.0193844
45	D9	5	rnpa	0.984066	-0.0159337
45	D9	6	rnpa	0.986542	-0.0134581
45	D9	7	rnpa	0.988122	-0.0118784
45	D9	8	rnpa	0.988813	-0.0111867
45	D9	9	rnpa	0.988691	-0.0113088
45	D9	10	rnpa	0.98801	-0.0119898
45	D9	11	rnpa	0.987284	-0.0127161
45	D9	12	rnpa	0.987376	-0.0126243
45	D9	13	rnpa	0.991048	-0.00895214
45	D9	14	rnpa	0.991636	-0.0083636
45	D9	15	rnpa	1.00747	0.00746512
45	D9	16	rnpa	1.18551	0.185506
45	D9	17	rnpa	1.59581	0.595809
45	D9	18	rnpa	2.29009	1.29009
45	D9	19	rnpa	3.40129	2.40129
45	D9	20	rnpa	5.0603	4.0603
45	D9	21	rnpa	7.3466	6.3466
45	D9	22	rnpa	10.1889	9.18888
45	D9	23	rnpa	13.3034	12.3034
45	D9	24	rnpa	15.8728	14.8728
45	D9	25	rnpa	17.7225	16.7225
45	D9	26	rnpa	18.9287	17.9287
45	D9	27	rnpa	19.5921	18.5921
45	D9	28	rnpa	19.9133	18.9133
45	D9	29	rnpa	20.0372	19.0372
45	D9	30	rnpa	20.142	19.142
45	D9	31	rnpa	20.2148	19.2148
45	D9	32	rnpa	20.2686	19.2686
45	D9	33	rnpa	20.312	19.312
45	D9	34	rnpa	20.3484	19.3484
45	D9	35	rnpa	20.3781	19.3781
45	D9	36	rnpa	20.4012	19.4012
45	D9	37	rnpa	20.419	19.419
45	D9	38	rnpa	20.4329	19.4329
45	D9	39	rnpa	20.4429	19.4429
45	D9	40	rnpa	20.4478	19.4478
46	D10	1	rnpa	0.988066	-0.0119337
46	D10	2	rnpa	0.992382	-0.00761771
46	D10	3	rnpa	0.994356	-0.00564414
46	D10	4	rnpa	0.995214	-0.0047859
46	D10	5	rnpa	0.995848	-0.00415176
46	D10	6	rnpa	0.9964	-0.00359976
46	D10	7	rnpa	0.99686	-0.00313991
46	D10	8	rnpa	0.997129	-0.00287145
46	D10	9	rnpa	0.997211	-0.00278926
46	D10	10	rnpa	0.997141	-0.00285858
46	D10	11	rnpa	0.99696	-0.00304025
46	D10	12	rnpa	0.996756	-0.00324392
46	D10	13	rnpa	0.99666	-0.00333977
46	D10	14	rnpa	0.996739	-0.00326127
46	D10	15	rnpa	0.996955	-0.00304544
46	D10	16	rnpa	0.997245	-0.00275451
46	D10	17	rnpa	0.997591	-0.0024091
46	D10	18	rnpa	0.99799	-0.00201017
46	D10	19	rnpa	0.998409	-0.00159144
46	D10	20	rnpa	0.998777	-0.00122297
46	D10	21	rnpa	0.999031	-0.000968695
46	D10	22	rnpa	0.999154	-0.000846446
46	D10	23	rnpa	0.999175	-0.000824749
46	D10	24	rnpa	0.999143	-0.000856936
46	D10	25	rnpa	0.999085	-0.000915468
46	D10	26	rnpa	0.999018	-0.000981987
46	D10	27	rnpa	0.998988	-0.00101221
46	D10	28	rnpa	0.99864	-0.00135988
46	D10	29	rnpa	0.999215	-0.000784576
46	D10	30	rnpa	0.999361	-0.000638783
46	D10	31	rnpa	1.0026	0.00260019
46	D10	32	rnpa	1.01609	0.0160943
46	D10	33	rnpa	1.05676	0.0567554
46	D10	34	rnpa	1.14077	0.140774
46	D10	35	rnpa	1.30079	0.300793
46	D10	36	rnpa	1.57903	0.579032
46	D10	37	rnpa	2.06641	1.06641
46	D10	38	rnpa	2.823	1.823
46	D10	39	rnpa	4.00469	3.00469
46	D10	40	rnpa	5.79798	4.79798
47	D11	1	rnpa	0.988275	-0.0117254
47	D11	2	rnpa	0.992778	-0.00722188
47	D11	3	rnpa	0.994744	-0.00525635
47	D11	4	rnpa	0.99532	-0.0046798
47	D11	5	rnpa	0.995427	-0.00457305
47	D11	6	rnpa	0.995399	-0.00460142
47	D11	7	rnpa	0.995483	-0.00451702
47	D11	8	rnpa	0.99563	-0.00436968
47	D11	9	rnpa	0.995757	-0.00424296
47	D11	10	rnpa	0.99586	-0.0041402
47	D11	11	rnpa	0.996006	-0.00399375
47	D11	12	rnpa	0.996223	-0.00377703
47	D11	13	rnpa	0.996466	-0.00353426
47	D11	14	rnpa	0.996691	-0.00330877
47	D11	15	rnpa	0.996906	-0.00309402
47	D11	16	rnpa	0.997136	-0.00286388
47	D11	17	rnpa	0.997386	-0.00261444
47	D11	18	rnpa	0.997639	-0.00236094
47	D11	19	rnpa	0.997875	-0.00212502
47	D11	20	rnpa	0.998065	-0.00193512
47	D11	21	rnpa	0.998181	-0.00181925
47	D11	22	rnpa	0.998215	-0.00178486
47	D11	23	rnpa	0.998189	-0.00181073
47	D11	24	rnpa	0.998137	-0.00186306
47	D11	25	rnpa	0.998079	-0.00192124
47	D11	26	rnpa	0.998039	-0.00196135
47	D11	27	rnpa	0.998084	-0.00191605
47	D11	28	rnpa	0.997534	-0.00246614
47	D11	29	rnpa	0.998584	-0.00141644
47	D11	30	rnpa	0.997952	-0.0020479
47	D11	31	rnpa	1.00559	0.00558901
47	D11	32	rnpa	1.03726	0.0372576
47	D11	33	rnpa	1.12142	0.121416
47	D11	34	rnpa	1.28403	0.284027
47	D11	35	rnpa	1.58697	0.586975
47	D11	36	rnpa	2.11509	1.11509
47	D11	37	rnpa	3.01135	2.01135
47	D11	38	rnpa	4.34635	3.34635
47	D11	39	rnpa	6.28653	5.28653
47	D11	40	rnpa	9.02711	8.02711
48	D12	1	rnpa	0.99984	-0.000160336
48	D12	2	rnpa	1.00047	0.000473976
48	D12	3	rnpa	1.0007	0.000695586
48	D12	4	rnpa	1.00076	0.000757813
48	D12	5	rnpa	1.0007	0.000702739
48	D12	6	rnpa	1.00062	0.00061512
48	D12	7	rnpa	1.00053	0.000531793
48	D12	8	rnpa	1.00047	0.000465155
48	D12	9	rnpa	1.0004	0.000404119
48	D12	10	rnpa	1.00034	0.000336051
48	D12	11	rnpa	1.00026	0.000261545
48	D12	12	rnpa	1.0002	0.000195861
48	D12	13	rnpa	1.00016	0.000155807
48	D12	14	rnpa	1.00015	0.000145435
48	D12	15	rnpa	1.00016	0.000156283
48	D12	16	rnpa	1.00018	0.000175714
48	D12	17	rnpa	1.0002	0.000197768
48	D12	18	rnpa	1.00022	0.000222325
48	D12	19	rnpa	1.00025	0.000250936
48	D12	20	rnpa	1.00028	0.000283837
48	D12	21	rnpa	1.00032	0.000320315
48	D12	22	rnpa	1.00036	0.000359535
48	D12	23	rnpa	1.0004	0.000400305
48	D12	24	rnpa	1.00044	0.000441074
48	D12	25	rnpa	1.00048	0.000479817
48	D12	26	rnpa	1.00052	0.000515699
48	D12	27	rnpa	1.00055	0.000548005
48	D12	28	rnpa	1.00058	0.000575662
48	D12	29	rnpa	1.0006	0.000596523
48	D12	30	rnpa	1.00061	0.000609517
48	D12	31	rnpa	1.00061	0.000612974
48	D12	32	rnpa	1.0006	0.000604033
48	D12	33	rnpa	1.00058	0.000579476
48	D12	34	rnpa	1.00054	0.000537992
48	D12	35	rnpa	1.00048	0.000481486
48	D12	36	rnpa	1.00041	0.000412822
48	D12	37	rnpa	1.00033	0.00033319
48	D12	38	rnpa	1.00024	0.000242591
48	D12	39	rnpa	1.00014	0.000138402
48	D12	40	rnpa	1.00002	2.19345e-05
49	E1	1	rnpa	0.960389	-0.0396109
49	E1	2	rnpa	0.968637	-0.0313629
49	E1	3	rnpa	0.974907	-0.0250929
49	E1	4	rnpa	0.979565	-0.0204348
49	E1	5	rnpa	0.982961	-0.017039
49	E1	6	rnpa	0.985339	-0.0146611
49	E1	7	rnpa	0.987	-0.0129997
49	E1	8	rnpa	0.987975	-0.0120254
49	E1	9	rnpa	0.98816	-0.0118396
49	E1	10	rnpa	0.987623	-0.0123766
49	E1	11	rnpa	0.986722	-0.0132784
49	E1	12	rnpa	0.986018	-0.0139824
49	E1	13	rnpa	0.986097	-0.0139033
49	E1	14	rnpa	0.990168	-0.00983244
49	E1	15	rnpa	0.990782	-0.00921756
49	E1	16	rnpa	1.01216	0.0121555
49	E1	17	rnpa	1.2108	0.210797
49	E1	18	rnpa	1.65129	0.651292
49	E1	19	rnpa	2.3749	1.3749
49	E1	20	rnpa	3.52446	2.52446
49	E1	21	rnpa	5.22691	4.22691
49	E1	22	rnpa	7.52474	6.52474
49	E1	23	rnpa	10.2911	9.29111
49	E1	24	rnpa	13.223	12.223
49	E1	25	rnpa	15.5809	14.5809
49	E1	26	rnpa	17.2641	16.2641
49	E1	27	rnpa	18.3668	17.3668
49	E1	28	rnpa	18.9811	17.9811
49	E1	29	rnpa	19.2874	18.2874
49	E1	30	rnpa	19.4131	18.4131
49	E1	31	rnpa	19.5172	18.5172
49	E1	32	rnpa	19.5919	18.5919
49	E1	33	rnpa	19.6534	18.6534
49	E1	34	rnpa	19.7094	18.7094
49	E1	35	rnpa	19.7604	18.7604
49	E1	36	rnpa	19.8043	18.8043
49	E1	37	rnpa	19.8417	18.8417
49	E1	38	rnpa	19.8743	18.8743
49	E1	39	rnpa	19.9028	18.9028
49	E1	40	rnpa	19.9261	18.9261
50	E2	1	rnpa	0.949386	-0.0506139
50	E2	2	rnpa	0.958914	-0.0410862
50	E2	3	rnpa	0.966123	-0.0338774
50	E2	4	rnpa	0.971538	-0.0284622
50	E2	5	rnpa	0.975589	-0.0244111
50	E2	6	rnpa	0.978463	-0.0215366
50	E2	7	rnpa	0.980378	-0.0196224
50	E2	8	rnpa	0.98137	-0.0186302
50	E2	9	rnpa	0.981471	-0.0185289
50	E2	10	rnpa	0.980908	-0.0190917
50	E2	11	rnpa	0.980108	-0.0198916
50	E2	12	rnpa	0.979592	-0.0204084
50	E2	13	rnpa	0.979941	-0.0200586
50	E2	14	rnpa	0.984439	-0.0155615
50	E2	15	rnpa	0.985197	-0.0148028
50	E2	16	rnpa	0.987218	-0.0127817
[truncated: 1,864 more rows]

## Sheet: Melt Curve Raw Data
Chemistry	Dye-based
Date Created	2024-07-16 14:17:47 PM CEST
Experiment Comment
Experiment File Name	U:\Promotion DNA Methyltransferasen Synechocystis PCC6803\Nippon qFYR\Experiments\240715_suppressor_slr1790_newRNA_from_5724.qps
Experiment Name	240715_suppressor_slr1790
Experiment Run End Time	2024-07-16 13:07:31 PM CEST
Experiment Run Start Time	2024-07-16 11:02:28 AM CEST
Experiment Type	Comparative Cq (ΔΔCq)
Instrument Serial Number	AX96B22K09M08
Instrument Type	FastGene qFYR
Lid Temperature	100.0
Plastic manufacturer
Post-read Stage/Step
Pre-read Stage/Step
Quantification Cycle Method	Cq
Sample Volume	20.0
Sealing method	Adhesive
Signal Smoothing On	true
Software version	1.0
Stage where Melt Analysis is performed	Stage3
Stage/ Cycle where Cq Analysis is performed	Stage2, Step2
Template type	cDNA
User Name
Well	Well Position	Reading	Temperature	Fluorescence	Derivative	Target Name
1	A1	1	58.8	19.8923	0.00899543	slr1790
1	A1	2	58.9289	19.8783	0.00881429	slr1790
1	A1	3	59.0796	19.8586	0.00896987	slr1790
1	A1	4	59.2338	19.8344	0.00937457	slr1790
1	A1	5	59.4022	19.8054	0.00999813	slr1790
1	A1	6	59.5798	19.7696	0.0108246	slr1790
1	A1	7	59.7669	19.727	0.0118151	slr1790
1	A1	8	59.9603	19.6777	0.0128736	slr1790
1	A1	9	60.1586	19.6223	0.0139182	slr1790
1	A1	10	60.3604	19.5616	0.0148761	slr1790
1	A1	11	60.5652	19.4963	0.0157023	slr1790
1	A1	12	60.7725	19.4273	0.0163766	slr1790
1	A1	13	60.9825	19.3554	0.0169002	slr1790
1	A1	14	61.1949	19.2811	0.0172939	slr1790
1	A1	15	61.4097	19.2048	0.0175863	slr1790
1	A1	16	61.6265	19.1271	0.0178062	slr1790
1	A1	17	61.8449	19.0482	0.0179768	slr1790
1	A1	18	62.0643	18.9683	0.0181144	slr1790
1	A1	19	62.2842	18.8878	0.0182261	slr1790
1	A1	20	62.5042	18.8069	0.0183121	slr1790
1	A1	21	62.7239	18.7259	0.0183684	slr1790
1	A1	22	62.9432	18.645	0.0183896	slr1790
1	A1	23	63.1618	18.5644	0.0183704	slr1790
1	A1	24	63.38	18.4844	0.0183079	slr1790
1	A1	25	63.598	18.405	0.018205	slr1790
1	A1	26	63.8158	18.3262	0.0180701	slr1790
1	A1	27	64.0337	18.2483	0.0179161	slr1790
1	A1	28	64.2518	18.1711	0.0177572	slr1790
1	A1	29	64.4701	18.0945	0.0176051	slr1790
1	A1	30	64.6884	18.0187	0.0174649	slr1790
1	A1	31	64.9067	17.9433	0.0173343	slr1790
1	A1	32	65.1249	17.8685	0.0172066	slr1790
1	A1	33	65.3432	17.7942	0.0170747	slr1790
1	A1	34	65.5615	17.7203	0.0169343	slr1790
1	A1	35	65.7799	17.6469	0.0167864	slr1790
1	A1	36	65.9984	17.574	0.0166351	slr1790
1	A1	37	66.2166	17.5017	0.0164845	slr1790
1	A1	38	66.4344	17.4301	0.0163343	slr1790
1	A1	39	66.6513	17.3595	0.0161793	slr1790
1	A1	40	66.8673	17.29	0.0160106	slr1790
1	A1	41	67.0824	17.2216	0.0158197	slr1790
1	A1	42	67.2968	17.1546	0.0156033	slr1790
1	A1	43	67.5108	17.0889	0.015367	slr1790
1	A1	44	67.7249	17.0245	0.0151256	slr1790
1	A1	45	67.9394	16.9613	0.0148999	slr1790
1	A1	46	68.1544	16.8991	0.014713	slr1790
1	A1	47	68.37	16.8376	0.0145855	slr1790
1	A1	48	68.5862	16.7764	0.0145333	slr1790
1	A1	49	68.8026	16.7152	0.0145668	slr1790
1	A1	50	69.0189	16.6535	0.0146914	slr1790
1	A1	51	69.2347	16.5911	0.0149081	slr1790
1	A1	52	69.4496	16.5277	0.0152125	slr1790
1	A1	53	69.6629	16.463	0.0155924	slr1790
1	A1	54	69.8744	16.3969	0.0160273	slr1790
1	A1	55	70.0837	16.3295	0.01649	slr1790
1	A1	56	70.2911	16.2606	0.0169501	slr1790
1	A1	57	70.4967	16.1903	0.0173801	slr1790
1	A1	58	70.7012	16.1187	0.0177612	slr1790
1	A1	59	70.9052	16.0459	0.0180861	slr1790
1	A1	60	71.1092	15.9719	0.0183583	slr1790
1	A1	61	71.3139	15.8967	0.0185888	slr1790
1	A1	62	71.5194	15.8203	0.0187911	slr1790
1	A1	63	71.7261	15.7428	0.0189788	slr1790
1	A1	64	71.934	15.664	0.0191616	slr1790
1	A1	65	72.1429	15.5839	0.0193456	slr1790
1	A1	66	72.3528	15.5026	0.019534	slr1790
1	A1	67	72.5633	15.4201	0.0197271	slr1790
1	A1	68	72.7743	15.3364	0.019923	slr1790
1	A1	69	72.9854	15.2518	0.0201185	slr1790
1	A1	70	73.1963	15.1663	0.0203085	slr1790
1	A1	71	73.4066	15.0802	0.0204847	slr1790
1	A1	72	73.6161	14.9938	0.0206386	slr1790
1	A1	73	73.8247	14.9072	0.020762	slr1790
1	A1	74	74.0323	14.8206	0.0208475	slr1790
1	A1	75	74.2389	14.7344	0.0208931	slr1790
1	A1	76	74.4448	14.6486	0.0209052	slr1790
1	A1	77	74.6499	14.5633	0.0208965	slr1790
1	A1	78	74.8545	14.4785	0.0208832	slr1790
1	A1	79	75.0585	14.3941	0.0208827	slr1790
1	A1	80	75.262	14.3102	0.0209092	slr1790
1	A1	81	75.4648	14.2265	0.0209691	slr1790
1	A1	82	75.6671	14.1428	0.0210631	slr1790
1	A1	83	75.8689	14.0589	0.0211907	slr1790
1	A1	84	76.0702	13.9746	0.0213533	slr1790
1	A1	85	76.2714	13.8897	0.0215563	slr1790
1	A1	86	76.4724	13.8039	0.0218085	slr1790
1	A1	87	76.6732	13.7171	0.0221191	slr1790
1	A1	88	76.8737	13.629	0.0224938	slr1790
1	A1	89	77.0739	13.5395	0.0229354	slr1790
1	A1	90	77.2737	13.4483	0.0234466	slr1790
1	A1	91	77.4731	13.3554	0.0240361	slr1790
1	A1	92	77.6722	13.2604	0.0247256	slr1790
1	A1	93	77.8709	13.1631	0.0255529	slr1790
1	A1	94	78.0694	13.0632	0.0265688	slr1790
1	A1	95	78.2675	12.9599	0.027835	slr1790
1	A1	96	78.4652	12.8526	0.0294236	slr1790
1	A1	97	78.6626	12.7401	0.0314161	slr1790
1	A1	98	78.8597	12.6208	0.0339055	slr1790
1	A1	99	79.0565	12.4928	0.037002	slr1790
1	A1	100	79.2532	12.3533	0.0408288	slr1790
1	A1	101	79.4497	12.1993	0.0455073	slr1790
1	A1	102	79.6458	12.0271	0.0511405	slr1790
1	A1	103	79.8414	11.8326	0.0577933	slr1790
1	A1	104	80.0364	11.6112	0.065468	slr1790
1	A1	105	80.2307	11.3584	0.0740893	slr1790
1	A1	106	80.4243	11.0698	0.0835072	slr1790
1	A1	107	80.6173	10.7413	0.0935103	slr1790
1	A1	108	80.81	10.3699	0.103832	slr1790
1	A1	109	81.0025	9.95341	0.114171	slr1790
1	A1	110	81.1952	9.49134	0.124226	slr1790
1	A1	111	81.388	8.98473	0.133706	slr1790
1	A1	112	81.5807	8.43655	0.142298	slr1790
1	A1	113	81.7733	7.85167	0.149668	slr1790
1	A1	114	81.9655	7.23681	0.155481	slr1790
1	A1	115	82.1571	6.6004	0.159381	slr1790
1	A1	116	82.348	5.95223	0.161009	slr1790
1	A1	117	82.5382	5.30305	0.160106	slr1790
1	A1	118	82.7281	4.66405	0.15659	slr1790
1	A1	119	82.9179	4.04629	0.150541	slr1790
1	A1	120	83.1078	3.4601	0.142215	slr1790
1	A1	121	83.2981	2.91451	0.132044	slr1790
1	A1	122	83.4887	2.4168	0.120541	slr1790
1	A1	123	83.6794	1.97206	0.108198	slr1790
1	A1	124	83.8701	1.58309	0.0954794	slr1790
1	A1	125	84.0605	1.25034	0.0828126	slr1790
1	A1	126	84.2504	0.972067	0.0705537	slr1790
1	A1	127	84.4398	0.744724	0.0589893	slr1790
1	A1	128	84.6288	0.563355	0.0483669	slr1790
1	A1	129	84.8175	0.422116	0.0388729	slr1790
1	A1	130	85.006	0.314767	0.0306136	slr1790
1	A1	131	85.1944	0.235121	0.0236218	slr1790
1	A1	132	85.3829	0.177396	0.017869	slr1790
1	A1	133	85.5713	0.136464	0.0132674	slr1790
1	A1	134	85.7597	0.107982	0.009687	slr1790
1	A1	135	85.9478	0.0884302	0.00697679	slr1790
1	A1	136	86.1354	0.0750747	0.0049812	slr1790
1	A1	137	86.3223	0.0658735	0.00355034	slr1790
1	A1	138	86.5084	0.0593635	0.00255015	slr1790
1	A1	139	86.6934	0.054538	0.00186791	slr1790
1	A1	140	86.8773	0.050734	0.00141323	slr1790
1	A1	141	87.0601	0.0475358	0.00111606	slr1790
1	A1	142	87.2417	0.0446974	0.000924025	slr1790
1	A1	143	87.4221	0.0420841	0.00079933	slr1790
1	A1	144	87.6015	0.0396302	0.000715491	slr1790
1	A1	145	87.7801	0.0373106	0.000654778	slr1790
1	A1	146	87.9581	0.0351208	0.00060615	slr1790
1	A1	147	88.1359	0.0330649	0.000563344	slr1790
1	A1	148	88.3138	0.0311487	0.000523332	slr1790
1	A1	149	88.4917	0.0293752	0.000485128	slr1790
1	A1	150	88.6696	0.0277435	0.000448767	slr1790
1	A1	151	88.8473	0.0262484	0.000414601	slr1790
1	A1	152	89.0245	0.024881	0.000382964	slr1790
1	A1	153	89.2011	0.0236301	0.000354037	slr1790
1	A1	154	89.3769	0.0224833	0.000327802	slr1790
1	A1	155	89.5518	0.0214281	0.000304129	slr1790
1	A1	156	89.7262	0.0204525	0.00028287	slr1790
1	A1	157	89.9001	0.0195456	0.000263883	slr1790
1	A1	158	90.0739	0.0186979	0.000247039	slr1790
1	A1	159	90.2477	0.0179011	0.000232258	slr1790
1	A1	160	90.4217	0.0171478	0.000219504	slr1790
1	A1	161	90.596	0.0164316	0.000208765	slr1790
1	A1	162	90.7705	0.0157466	0.000200028	slr1790
1	A1	163	90.9449	0.0150874	0.000193255	slr1790
1	A1	164	91.1189	0.0144487	0.000188355	slr1790
1	A1	165	91.2924	0.0138252	0.000185185	slr1790
1	A1	166	91.4651	0.0132119	0.000183546	slr1790
1	A1	167	91.637	0.0126037	0.000183212	slr1790
1	A1	168	91.808	0.0119958	0.000183938	slr1790
1	A1	169	91.9782	0.0113838	0.000185459	slr1790
1	A1	170	92.1478	0.0107641	0.000187474	slr1790
1	A1	171	92.3169	0.0101341	0.000189658	slr1790
1	A1	172	92.4857	0.00949261	0.000191684	slr1790
1	A1	173	92.6544	0.00884006	0.000193248	slr1790
1	A1	174	92.8232	0.00817857	0.000194108	slr1790
1	A1	175	92.9923	0.00751168	0.000194134	slr1790
1	A1	176	93.1618	0.00684393	0.00019332	slr1790
1	A1	177	93.3317	0.00618019	0.000191763	slr1790
1	A1	178	93.502	0.00552482	0.000189643	slr1790
1	A1	179	93.6728	0.00488097	0.000187223	slr1790
1	A1	180	93.8439	0.00424998	0.0001848	slr1790
1	A1	181	94.0152	0.00363119	0.000182639	slr1790
1	A1	182	94.1865	0.00302218	0.00018095	slr1790
1	A1	183	94.3578	0.00241933	0.000179869	slr1790
1	A1	184	94.5289	0.0018187	0.000179439	slr1790
1	A1	185	94.6996	0.00121619	0.000179563	slr1790
1	A1	186	94.87	0.00061152	0.000180115	slr1790
1	A1	187	95.0403	2.51214e-06	0.000181005	slr1790
1	A1	188	95.21	-0.000614032	0.000182203	slr1790
2	A2	1	58.8	20.1308	0.00884087	slr1790
2	A2	2	58.9289	20.1169	0.00868733	slr1790
2	A2	3	59.0796	20.0973	0.00886346	slr1790
2	A2	4	59.2338	20.0731	0.00928395	slr1790
2	A2	5	59.4022	20.044	0.00991949	slr1790
2	A2	6	59.5798	20.008	0.0107544	slr1790
2	A2	7	59.7669	19.9651	0.0117501	slr1790
2	A2	8	59.9603	19.9155	0.0128112	slr1790
2	A2	9	60.1586	19.8597	0.013856	slr1790
2	A2	10	60.3604	19.7984	0.0148114	slr1790
2	A2	11	60.5652	19.7326	0.0156313	slr1790
2	A2	12	60.7725	19.663	0.0162942	slr1790
2	A2	13	60.9825	19.5905	0.0168	slr1790
2	A2	14	61.1949	19.5156	0.0171677	slr1790
2	A2	15	61.4097	19.4388	0.0174246	slr1790
2	A2	16	61.6265	19.3607	0.0175985	slr1790
2	A2	17	61.8449	19.2817	0.0177124	slr1790
2	A2	18	62.0643	19.202	0.0177828	slr1790
2	A2	19	62.2842	19.122	0.0178179	slr1790
2	A2	20	62.5042	19.042	0.0178191	slr1790
2	A2	21	62.7239	18.9623	0.0177836	slr1790
2	A2	22	62.9432	18.8832	0.0177072	slr1790
2	A2	23	63.1618	18.8049	0.017585	slr1790
2	A2	24	63.38	18.7274	0.0174139	slr1790
2	A2	25	63.598	18.6511	0.0171952	slr1790
2	A2	26	63.8158	18.576	0.0169353	slr1790
2	A2	27	64.0337	18.5021	0.0166445	slr1790
2	A2	28	64.2518	18.4295	0.0163347	slr1790
2	A2	29	64.4701	18.3583	0.0160168	slr1790
2	A2	30	64.6884	18.2885	0.0156967	slr1790
2	A2	31	64.9067	18.2202	0.0153762	slr1790
2	A2	32	65.1249	18.1534	0.0150549	slr1790
2	A2	33	65.3432	18.0881	0.0147342	slr1790
2	A2	34	65.5615	18.0243	0.01442	slr1790
2	A2	35	65.7799	17.9619	0.0141242	slr1790
2	A2	36	65.9984	17.9009	0.0138625	slr1790
2	A2	37	66.2166	17.8412	0.0136502	slr1790
2	A2	38	66.4344	17.7826	0.0134993	slr1790
2	A2	39	66.6513	17.7249	0.0134154	slr1790
2	A2	40	66.8673	17.6678	0.0133989	slr1790
2	A2	41	67.0824	17.6112	0.0134464	slr1790
2	A2	42	67.2968	17.5545	0.0135545	slr1790
2	A2	43	67.5108	17.4975	0.0137224	slr1790
2	A2	44	67.7249	17.4396	0.013952	slr1790
2	A2	45	67.9394	17.3804	0.0142467	slr1790
2	A2	46	68.1544	17.3194	0.0146087	slr1790
2	A2	47	68.37	17.2563	0.0150373	slr1790
2	A2	48	68.5862	17.1907	0.0155284	slr1790
2	A2	49	68.8026	17.1224	0.0160752	slr1790
2	A2	50	69.0189	17.0512	0.0166703	slr1790
2	A2	51	69.2347	16.9772	0.0173067	slr1790
2	A2	52	69.4496	16.9005	0.0179757	slr1790
2	A2	53	69.6629	16.8213	0.0186644	slr1790
2	A2	54	69.8744	16.7397	0.0193537	slr1790
2	A2	55	70.0837	16.6561	0.020019	slr1790
2	A2	56	70.2911	16.5707	0.0206336	slr1790
2	A2	57	70.4967	16.4836	0.021175	slr1790
2	A2	58	70.7012	16.3951	0.0216301	slr1790
2	A2	59	70.9052	16.3053	0.0219983	slr1790
2	A2	60	71.1092	16.2142	0.0222904	slr1790
2	A2	61	71.3139	16.1219	0.0225239	slr1790
2	A2	62	71.5194	16.0283	0.0227177	slr1790
2	A2	63	71.7261	15.9334	0.0228891	slr1790
2	A2	64	71.934	15.8373	0.0230503	slr1790
2	A2	65	72.1429	15.7399	0.0232088	slr1790
2	A2	66	72.3528	15.6412	0.0233689	slr1790
2	A2	67	72.5633	15.5414	0.0235321	slr1790
2	A2	68	72.7743	15.4405	0.0236981	slr1790
2	A2	69	72.9854	15.3388	0.0238652	slr1790
2	A2	70	73.1963	15.2364	0.0240292	slr1790
2	A2	71	73.4066	15.1336	0.0241821	slr1790
2	A2	72	73.6161	15.0306	0.0243147	slr1790
2	A2	73	73.8247	14.9276	0.0244172	slr1790
2	A2	74	74.0323	14.8248	0.0244799	slr1790
2	A2	75	74.2389	14.7224	0.024498	slr1790
2	A2	76	74.4448	14.6206	0.0244762	slr1790
2	A2	77	74.6499	14.5195	0.0244258	slr1790
2	A2	78	74.8545	14.4191	0.024362	slr1790
2	A2	79	75.0585	14.3195	0.0243013	slr1790
2	A2	80	75.262	14.2205	0.0242567	slr1790
2	A2	81	75.4648	14.122	0.0242318	slr1790
2	A2	82	75.6671	14.024	0.0242242	slr1790
2	A2	83	75.8689	13.9262	0.0242299	slr1790
2	A2	84	76.0702	13.8286	0.0242478	slr1790
2	A2	85	76.2714	13.7308	0.0242815	slr1790
2	A2	86	76.4724	13.6329	0.02434	slr1790
2	A2	87	76.6732	13.5348	0.0244343	slr1790
2	A2	88	76.8737	13.4363	0.0245741	slr1790
2	A2	89	77.0739	13.3376	0.024768	slr1790
2	A2	90	77.2737	13.2384	0.0250266	slr1790
2	A2	91	77.4731	13.1386	0.0253686	slr1790
2	A2	92	77.6722	13.038	0.0258275	slr1790
2	A2	93	77.8709	12.9363	0.0264523	slr1790
2	A2	94	78.0694	12.8327	0.0273035	slr1790
2	A2	95	78.2675	12.7265	0.0284494	slr1790
2	A2	96	78.4652	12.6166	0.0299639	slr1790
2	A2	97	78.6626	12.5015	0.0319248	slr1790
2	A2	98	78.8597	12.3794	0.0344167	slr1790
2	A2	99	79.0565	12.2481	0.0375371	slr1790
2	A2	100	79.2532	12.1047	0.041393	slr1790
2	A2	101	79.4497	11.9463	0.0460881	slr1790
2	A2	102	79.6458	11.769	0.051707	slr1790
2	A2	103	79.8414	11.569	0.0582972	slr1790
2	A2	104	80.0364	11.3419	0.065846	slr1790
2	A2	105	80.2307	11.0836	0.0742662	slr1790
2	A2	106	80.4243	10.7898	0.0834004	slr1790
2	A2	107	80.6173	10.457	0.0930346	slr1790
2	A2	108	80.81	10.0824	0.102905	slr1790
2	A2	109	81.0025	9.66426	0.112718	slr1790
2	A2	110	81.1952	9.20237	0.122185	slr1790
2	A2	111	81.388	8.69812	0.131031	slr1790
2	A2	112	81.5807	8.1547	0.13896	slr1790
2	A2	113	81.7733	7.57716	0.145664	slr1790
2	A2	114	81.9655	6.97227	0.150831	slr1790
2	A2	115	82.1571	6.34841	0.154136	slr1790
2	A2	116	82.348	5.71519	0.155249	slr1790
2	A2	117	82.5382	5.08304	0.153941	slr1790
2	A2	118	82.7281	4.46276	0.15015	slr1790
2	A2	119	82.9179	3.8649	0.14397	slr1790
2	A2	120	83.1078	3.29925	0.135661	slr1790
2	A2	121	83.2981	2.77427	0.125646	slr1790
2	A2	122	83.4887	2.29667	0.114424	slr1790
2	A2	123	83.6794	1.87105	0.102466	slr1790
2	A2	124	83.8701	1.49977	0.090214	slr1790
2	A2	125	84.0605	1.18297	0.0780722	slr1790
2	A2	126	84.2504	0.918697	0.0663726	slr1790
2	A2	127	84.4398	0.703316	0.0553796	slr1790
2	A2	128	84.6288	0.531889	0.0453187	slr1790
2	A2	129	84.8175	0.398682	0.0363571	slr1790
2	A2	130	85.006	0.297634	0.0285861	slr1790
2	A2	131	85.1944	0.222778	0.0220279	slr1790
2	A2	132	85.3829	0.168574	0.0166478	slr1790
2	A2	133	85.5713	0.130135	0.0123564	slr1790
2	A2	134	85.7597	0.103342	0.00902641	slr1790
2	A2	135	85.9478	0.0848756	0.00651195	slr1790
2	A2	136	86.1354	0.072168	0.00466429	slr1790
2	A2	137	86.3223	0.0633143	0.0033412	slr1790
2	A2	138	86.5084	0.0569583	0.00241623	slr1790
2	A2	139	86.6934	0.052175	0.00178369	slr1790
2	A2	140	86.8773	0.0483618	0.00135933	slr1790
2	A2	141	87.0601	0.0451451	0.00107832	slr1790
2	A2	142	87.2417	0.0423066	0.000892633	slr1790
2	A2	143	87.4221	0.0397275	0.000767952	slr1790
2	A2	144	87.6015	0.0373489	0.000680551	slr1790
2	A2	145	87.7801	0.0351445	0.000614789	slr1790
2	A2	146	87.9581	0.0331039	0.000561106	slr1790
2	A2	147	88.1359	0.0312225	0.00051419	slr1790
2	A2	148	88.3138	0.0294959	0.000471527	slr1790
2	A2	149	88.4917	0.0279177	0.000432302	slr1790
2	A2	150	88.6696	0.0264789	0.000396499	slr1790
2	A2	151	88.8473	0.0251681	0.000364295	slr1790
2	A2	152	89.0245	0.0239724	0.000335806	slr1790
2	A2	153	89.2011	0.0228777	0.000310998	slr1790
2	A2	154	89.3769	0.0218695	0.000289654	slr1790
2	A2	155	89.5518	0.0209332	0.000271452	slr1790
2	A2	156	89.7262	0.020055	0.000256034	slr1790
2	A2	157	89.9001	0.0192223	0.000243017	slr1790
2	A2	158	90.0739	0.0184243	0.000231996	slr1790
2	A2	159	90.2477	0.0176527	0.000222591	slr1790
2	A2	160	90.4217	0.0169017	0.000214469	slr1790
2	A2	161	90.596	0.0161687	0.000207364	slr1790
2	A2	162	90.7705	0.0154533	0.000201083	slr1790
2	A2	163	90.9449	0.0147567	0.000195518	slr1790
2	A2	164	91.1189	0.0140809	0.000190634	slr1790
2	A2	165	91.2924	0.0134272	0.000186462	slr1790
2	A2	166	91.4651	0.0127953	0.00018308	slr1790
2	A2	167	91.637	0.0121829	0.000180604	slr1790
2	A2	168	91.808	0.0115854	0.000179145	slr1790
2	A2	169	91.9782	0.0109962	0.000178758	slr1790
2	A2	170	92.1478	0.0104078	0.000179385	slr1790
2	A2	171	92.3169	0.00981314	0.000180836	slr1790
2	A2	172	92.4857	0.00920643	0.0001828	slr1790
2	A2	173	92.6544	0.00858428	0.000184881	slr1790
2	A2	174	92.8232	0.00794625	0.000186664	slr1790
2	A2	175	92.9923	0.0072948	0.000187792	slr1790
2	A2	176	93.1618	0.00663478	0.000188028	slr1790
2	A2	177	93.3317	0.00597253	0.000187256	slr1790
2	A2	178	93.502	0.00531478	0.000185493	slr1790
2	A2	179	93.6728	0.0046675	0.0001829	slr1790
2	A2	180	93.8439	0.00403505	0.000179747	slr1790
2	A2	181	94.0152	0.0034197	0.000176343	slr1790
2	A2	182	94.1865	0.00282153	0.000172999	slr1790
2	A2	183	94.3578	0.00223881	0.000169988	slr1790
2	A2	184	94.5289	0.00166858	0.000167485	slr1790
2	A2	185	94.6996	0.00110738	0.000165501	slr1790
2	A2	186	94.87	0.000551707	0.000163957	slr1790
2	A2	187	95.0403	-6.43638e-07	0.000162772	slr1790
2	A2	188	95.21	-0.000551063	0.000161905	slr1790
3	A3	1	58.8	20.5805	0.00922105	slr1790
3	A3	2	58.9289	20.5655	0.00901804	slr1790
3	A3	3	59.0796	20.5448	0.00916925	slr1790
3	A3	4	59.2338	20.5192	0.00958416	slr1790
3	A3	5	59.4022	20.4888	0.0102327	slr1790
3	A3	6	59.5798	20.4511	0.0111001	slr1790
3	A3	7	59.7669	20.4061	0.012147	slr1790
3	A3	8	59.9603	20.3539	0.0132726	slr1790
3	A3	9	60.1586	20.295	0.0143882	slr1790
3	A3	10	60.3604	20.2299	0.0154126	slr1790
3	A3	11	60.5652	20.1597	0.0162912	slr1790
3	A3	12	60.7725	20.0852	0.0169943	slr1790
3	A3	13	60.9825	20.0074	0.0175151	slr1790
3	A3	14	61.1949	19.927	0.017868	slr1790
3	A3	15	61.4097	19.8448	0.0180784	slr1790
3	A3	16	61.6265	19.7616	0.0181746	slr1790
3	A3	17	61.8449	19.6778	0.0181819	slr1790
3	A3	18	62.0643	19.594	0.0181209	slr1790
3	A3	19	62.2842	19.5107	0.0180048	slr1790
3	A3	20	62.5042	19.4283	0.0178402	slr1790
3	A3	21	62.7239	19.3471	0.0176303	slr1790
3	A3	22	62.9432	19.2673	0.0173766	slr1790
3	A3	23	63.1618	19.1892	0.0170797	slr1790
3	A3	24	63.38	19.1129	0.0167419	slr1790
3	A3	25	63.598	19.0385	0.0163693	slr1790
3	A3	26	63.8158	18.966	0.0159725	slr1790
3	A3	27	64.0337	18.8955	0.0155653	slr1790
3	A3	28	64.2518	18.8268	0.0151627	slr1790
3	A3	29	64.4701	18.76	0.014778	slr1790
3	A3	30	64.6884	18.6949	0.0144197	slr1790
3	A3	31	64.9067	18.6314	0.0140917	slr1790
3	A3	32	65.1249	18.5695	0.0137956	slr1790
3	A3	33	65.3432	18.5089	0.013534	slr1790
3	A3	34	65.5615	18.4494	0.013313	slr1790
3	A3	35	65.7799	18.391	0.0131436	slr1790
3	A3	36	65.9984	18.3333	0.0130396	slr1790
3	A3	37	66.2166	18.2761	0.0130141	slr1790
3	A3	38	66.4344	18.219	0.0130752	slr1790
3	A3	39	66.6513	18.1618	0.0132246	slr1790
3	A3	40	66.8673	18.104	0.0134569	slr1790
3	A3	41	67.0824	18.0454	0.0137626	slr1790
3	A3	42	67.2968	17.9855	0.0141308	slr1790
3	A3	43	67.5108	17.9239	0.014553	slr1790
3	A3	44	67.7249	17.8602	0.0150241	slr1790
3	A3	45	67.9394	17.794	0.0155413	slr1790
3	A3	46	68.1544	17.725	0.0161023	slr1790
3	A3	47	68.37	17.6529	0.0167032	slr1790
3	A3	48	68.5862	17.5775	0.0173384	slr1790
3	A3	49	68.8026	17.4988	0.0180007	slr1790
3	A3	50	69.0189	17.4167	0.0186833	slr1790
3	A3	51	69.2347	17.3314	0.0193801	slr1790
3	A3	52	69.4496	17.2432	0.0200838	slr1790
3	A3	53	69.6629	17.1524	0.020782	slr1790
3	A3	54	69.8744	17.0593	0.0214561	slr1790
3	A3	55	70.0837	16.9644	0.0220816	slr1790
3	A3	56	70.2911	16.868	0.0226321	slr1790
3	A3	57	70.4967	16.7705	0.0230864	slr1790
3	A3	58	70.7012	16.672	0.023434	slr1790
3	A3	59	70.9052	16.5727	0.0236784	slr1790
3	A3	60	71.1092	16.4728	0.0238351	slr1790
3	A3	61	71.3139	16.3722	0.0239263	slr1790
3	A3	62	71.5194	16.2709	0.0239752	slr1790
3	A3	63	71.7261	16.169	0.0240019	slr1790
3	A3	64	71.934	16.0663	0.0240209	slr1790
3	A3	65	72.1429	15.9628	0.0240411	slr1790
3	A3	66	72.3528	15.8587	0.0240679	slr1790
3	A3	67	72.5633	15.754	0.0241039	slr1790
3	A3	68	72.7743	15.6488	0.0241497	slr1790
3	A3	69	72.9854	15.5432	0.0242052	slr1790
3	A3	70	73.1963	15.4375	0.0242675	slr1790
3	A3	71	73.4066	15.3318	0.0243303	slr1790
3	A3	72	73.6161	15.2262	0.0243854	slr1790
3	A3	73	73.8247	15.1211	0.0244238	slr1790
3	A3	74	74.0323	15.0163	0.0244357	slr1790
3	A3	75	74.2389	14.9122	0.0244157	slr1790
3	A3	76	74.4448	14.8088	0.0243668	slr1790
3	A3	77	74.6499	14.706	0.0242984	slr1790
3	A3	78	74.8545	14.6041	0.0242232	slr1790
3	A3	79	75.0585	14.5028	0.0241554	slr1790
3	A3	80	75.262	14.4022	0.0241059	slr1790
3	A3	81	75.4648	14.3022	0.0240776	slr1790
3	A3	82	75.6671	14.2026	0.0240675	slr1790
3	A3	83	75.8689	14.1033	0.0240727	slr1790
3	A3	84	76.0702	14.0041	0.0240934	slr1790
3	A3	85	76.2714	13.9049	0.0241349	slr1790
3	A3	86	76.4724	13.8056	0.0242079	slr1790
3	A3	87	76.6732	13.706	0.0243242	slr1790
3	A3	88	76.8737	13.6059	0.0244932	slr1790
3	A3	89	77.0739	13.5053	0.0247221	slr1790
3	A3	90	77.2737	13.4041	0.025019	slr1790
3	A3	91	77.4731	13.302	0.025399	slr1790
3	A3	92	77.6722	13.1989	0.0258918	slr1790
3	A3	93	77.8709	13.0943	0.0265433	slr1790
3	A3	94	78.0694	12.9878	0.0274116	slr1790
3	A3	95	78.2675	12.8785	0.0285645	slr1790
3	A3	96	78.4652	12.7655	0.0300773	slr1790
3	A3	97	78.6626	12.6472	0.0320312	slr1790
3	A3	98	78.8597	12.522	0.0345154	slr1790
3	A3	99	79.0565	12.3875	0.0376327	slr1790
3	A3	100	79.2532	12.2409	0.0414956	slr1790
3	A3	101	79.4497	12.0787	0.0462118	slr1790
3	A3	102	79.6458	11.8974	0.0518681	slr1790
3	A3	103	79.8414	11.6925	0.0585115	slr1790
3	A3	104	80.0364	11.4597	0.0661255	slr1790
3	A3	105	80.2307	11.1944	0.0746163	slr1790
3	A3	106	80.4243	10.8925	0.0838175	slr1790
3	A3	107	80.6173	10.5502	0.0935043	slr1790
3	A3	108	80.81	10.1648	0.103401	slr1790
3	A3	109	81.0025	9.7346	0.113204	slr1790
3	A3	110	81.1952	9.25967	0.122614	slr1790
3	A3	111	81.388	8.74164	0.131349	slr1790
3	A3	112	81.5807	8.18408	0.13911	slr1790
3	A3	113	81.7733	7.59242	0.145588	slr1790
3	A3	114	81.9655	6.97392	0.150475	slr1790
3	A3	115	82.1571	6.3374	0.153457	slr1790
3	A3	116	82.348	5.69291	0.154218	slr1790
3	A3	117	82.5382	5.05128	0.152545	slr1790
3	A3	118	82.7281	4.42358	0.148397	slr1790
3	A3	119	82.9179	3.82054	0.141891	slr1790
3	A3	120	83.1078	3.25199	0.133303	slr1790
3	A3	121	83.2981	2.72629	0.123074	slr1790
3	A3	122	83.4887	2.24992	0.11171	slr1790
3	A3	123	83.6794	1.82717	0.0996904	slr1790
3	A3	124	83.8701	1.46	0.0874564	slr1790
3	A3	125	84.0605	1.1481	0.075407	slr1790
3	A3	126	84.2504	0.889126	0.0638655	slr1790
3	A3	127	84.4398	0.679061	0.0530836	slr1790
3	A3	128	84.6288	0.512666	0.0432716	slr1790
3	A3	129	84.8175	0.383992	0.0345798	slr1790
3	A3	130	85.006	0.286846	0.0270836	slr1790
3	A3	131	85.1944	0.215211	0.0207911	slr1790
3	A3	132	85.3829	0.163562	0.0156562	slr1790
3	A3	133	85.5713	0.127068	0.0115818	slr1790
3	A3	134	85.7597	0.101699	0.00843642	slr1790
3	A3	135	85.9478	0.0842329	0.00607339	slr1790
3	A3	136	86.1354	0.0721976	0.00434546	slr1790
3	A3	137	86.3223	0.0637756	0.00311369	slr1790
3	A3	138	86.5084	0.0576842	0.00225579	slr1790
3	A3	139	86.6934	0.0530575	0.00167048	slr1790
3	A3	140	86.8773	0.0493378	0.00127775	slr1790
3	A3	141	87.0601	0.0461849	0.00101658	slr1790
3	A3	142	87.2417	0.043404	0.000842309	slr1790
3	A3	143	87.4221	0.0408919	0.000723446	slr1790
3	A3	144	87.6015	0.0385981	0.00063865	slr1790
3	A3	145	87.7801	0.0364994	0.000574223	slr1790
3	A3	146	87.9581	0.0345826	0.000522137	slr1790
3	A3	147	88.1359	0.0328353	0.000478208	slr1790
3	A3	148	88.3138	0.0312412	0.000440654	slr1790
3	A3	149	88.4917	0.029779	0.000409002	slr1790
3	A3	150	88.6696	0.0284233	0.000383198	slr1790
3	A3	151	88.8473	0.0271476	0.000363037	slr1790
3	A3	152	89.0245	0.0259267	0.000347958	slr1790
3	A3	153	89.2011	0.0247392	0.000337027	slr1790
3	A3	154	89.3769	0.0235701	0.000329014	slr1790
3	A3	155	89.5518	0.0224108	0.000322597	slr1790
3	A3	156	89.7262	0.0212595	0.000316564	slr1790
3	A3	157	89.9001	0.0201197	0.000309934	slr1790
3	A3	158	90.0739	0.018999	0.000302033	slr1790
3	A3	159	90.2477	0.0179067	0.000292553	slr1790
3	A3	160	90.4217	0.0168522	0.000281528	slr1790
3	A3	161	90.596	0.0158437	0.000269243	slr1790
3	A3	162	90.7705	0.0148871	0.000256134	slr1790
3	A3	163	90.9449	0.0139863	0.000242679	slr1790
3	A3	164	91.1189	0.0131424	0.000229315	slr1790
3	A3	165	91.2924	0.0123547	0.000216395	slr1790
3	A3	166	91.4651	0.0116207	0.00020419	slr1790
3	A3	167	91.637	0.0109365	0.000192916	slr1790
3	A3	168	91.808	0.0102973	0.000182761	slr1790
3	A3	169	91.9782	0.00969723	0.00017388	slr1790
3	A3	170	92.1478	0.0091297	0.000166381	slr1790
3	A3	171	92.3169	0.00858778	0.000160313	slr1790
3	A3	172	92.4857	0.0080644	0.000155662	slr1790
3	A3	173	92.6544	0.00755284	0.000152344	slr1790
3	A3	174	92.8232	0.00704703	0.000150227	slr1790
3	A3	175	92.9923	0.00654196	0.000149149	slr1790
3	A3	176	93.1618	0.00603378	0.000148945	slr1790
3	A3	177	93.3317	0.0055199	0.000149431	slr1790
3	A3	178	93.502	0.00499878	0.00015042	slr1790
3	A3	179	93.6728	0.00446978	0.000151756	slr1790
3	A3	180	93.8439	0.00393287	0.000153317	slr1790
3	A3	181	94.0152	0.00338839	0.000154995	slr1790
3	A3	182	94.1865	0.00283689	0.000156702	slr1790
3	A3	183	94.3578	0.00227903	0.000158393	slr1790
3	A3	184	94.5289	0.00171558	0.000160023	slr1790
3	A3	185	94.6996	0.00114721	0.00016156	slr1790
3	A3	186	94.87	0.000575584	0.000163002	slr1790
3	A3	187	95.0403	1.07599e-06	0.000164354	slr1790
3	A3	188	95.21	-0.00057666	0.000165598	slr1790
4	A4	1	58.8	20.6833	0.0103839	slr1790
4	A4	2	58.9289	20.6657	0.0099227	slr1790
4	A4	3	59.0796	20.6427	0.00985528	slr1790
4	A4	4	59.2338	20.615	0.0100737	slr1790
4	A4	5	59.4022	20.5827	0.0105376	slr1790
4	A4	6	59.5798	20.5437	0.0112267	slr1790
4	A4	7	59.7669	20.4981	0.0120992	slr1790
4	A4	8	59.9603	20.446	0.0130504	slr1790
4	A4	9	60.1586	20.388	0.0139944	slr1790
4	A4	10	60.3604	20.3248	0.0148557	slr1790
4	A4	11	60.5652	20.2573	0.0155876	slr1790
4	A4	12	60.7725	20.1863	0.0161678	slr1790
4	A4	13	60.9825	20.1125	0.0165939	slr1790
4	A4	14	61.1949	20.0367	0.0168825	slr1790
4	A4	15	61.4097	19.9592	0.0170572	slr1790
4	A4	16	61.6265	19.8807	0.0171418	slr1790
4	A4	17	61.8449	19.8015	0.0171548	slr1790
4	A4	18	62.0643	19.7221	0.0171085	slr1790
4	A4	19	62.2842	19.6428	0.0170077	slr1790
4	A4	20	62.5042	19.5643	0.0168517	slr1790
4	A4	21	62.7239	19.4867	0.0166376	slr1790
4	A4	22	62.9432	19.4107	0.0163632	slr1790
4	A4	23	63.1618	19.3364	0.0160278	slr1790
4	A4	24	63.38	19.2642	0.015635	slr1790
4	A4	25	63.598	19.1943	0.0151944	slr1790
4	A4	26	63.8158	19.1268	0.0147218	slr1790
4	A4	27	64.0337	19.0617	0.0142375	slr1790
4	A4	28	64.2518	18.999	0.0137643	slr1790
4	A4	29	64.4701	18.9386	0.0133235	slr1790
4	A4	30	64.6884	18.8804	0.0129324	slr1790
4	A4	31	64.9067	18.824	0.0126033	slr1790
4	A4	32	65.1249	18.7693	0.0123455	slr1790
4	A4	33	65.3432	18.7157	0.0121671	slr1790
4	A4	34	65.5615	18.6629	0.0120771	slr1790
4	A4	35	65.7799	18.6104	0.0120862	slr1790
4	A4	36	65.9984	18.5576	0.012204	slr1790
4	A4	37	66.2166	18.504	0.0124358	slr1790
4	A4	38	66.4344	18.4491	0.0127787	slr1790
4	A4	39	66.6513	18.3924	0.0132201	slr1790
4	A4	40	66.8673	18.3335	0.0137383	slr1790
4	A4	41	67.0824	18.2721	0.0143063	slr1790
4	A4	42	67.2968	18.208	0.0148965	slr1790
4	A4	43	67.5108	18.141	0.0154868	slr1790
4	A4	44	67.7249	18.0712	0.0160627	slr1790
4	A4	45	67.9394	17.9985	0.0166181	slr1790
4	A4	46	68.1544	17.9231	0.0171536	slr1790
4	A4	47	68.37	17.845	0.0176738	slr1790
4	A4	48	68.5862	17.7645	0.0181859	slr1790
4	A4	49	68.8026	17.6815	0.018698	slr1790
4	A4	50	69.0189	17.5963	0.0192195	slr1790
4	A4	51	69.2347	17.5089	0.0197594	slr1790
4	A4	52	69.4496	17.4196	0.0203233	slr1790
4	A4	53	69.6629	17.3283	0.0209084	slr1790
4	A4	54	69.8744	17.2352	0.0215016	slr1790
4	A4	55	70.0837	17.1405	0.02208	slr1790
4	A4	56	70.2911	17.0443	0.0226156	slr1790
4	A4	57	70.4967	16.9467	0.0230826	slr1790
4	A4	58	70.7012	16.848	0.0234645	slr1790
4	A4	59	70.9052	16.7481	0.0237587	slr1790
4	A4	60	71.1092	16.6473	0.023975	slr1790
4	A4	61	71.3139	16.5454	0.0241316	slr1790
4	A4	62	71.5194	16.4426	0.0242493	slr1790
4	A4	63	71.7261	16.3389	0.0243478	slr1790
4	A4	64	71.934	16.2341	0.0244419	slr1790
4	A4	65	72.1429	16.1283	0.024541	slr1790
4	A4	66	72.3528	16.0215	0.0246502	slr1790
4	A4	67	72.5633	15.9136	0.0247712	slr1790
4	A4	68	72.7743	15.8048	0.0249018	slr1790
4	A4	69	72.9854	15.6952	0.0250376	slr1790
4	A4	70	73.1963	15.5849	0.0251707	slr1790
4	A4	71	73.4066	15.4743	0.025289	slr1790
4	A4	72	73.6161	15.3635	0.0253788	slr1790
4	A4	73	73.8247	15.2529	0.0254269	slr1790
4	A4	74	74.0323	15.1428	0.0254212	slr1790
4	A4	75	74.2389	15.0335	0.025356	slr1790
4	A4	76	74.4448	14.9252	0.025237	slr1790
4	A4	77	74.6499	14.8182	0.0250785	slr1790
4	A4	78	74.8545	14.7124	0.0248997	slr1790
4	A4	79	75.0585	14.608	0.0247227	slr1790
4	A4	80	75.262	14.5049	0.0245659	slr1790
4	A4	81	75.4648	14.403	0.0244393	slr1790
4	A4	82	75.6671	14.302	0.0243454	slr1790
4	A4	83	75.8689	14.2016	0.0242851	slr1790
4	A4	84	76.0702	14.1016	0.0242602	slr1790
4	A4	85	76.2714	14.0017	0.0242757	slr1790
4	A4	86	76.4724	13.9016	0.0243402	slr1790
4	A4	87	76.6732	13.8012	0.0244617	slr1790
4	A4	88	76.8737	13.7001	0.0246448	slr1790
4	A4	89	77.0739	13.5984	0.0248912	slr1790
4	A4	90	77.2737	13.4958	0.0252032	slr1790
4	A4	91	77.4731	13.3923	0.0255907	slr1790
4	A4	92	77.6722	13.2876	0.0260786	slr1790
4	A4	93	77.8709	13.1814	0.0267088	slr1790
4	A4	94	78.0694	13.0734	0.0275366	slr1790
4	A4	95	78.2675	12.9628	0.0286278	slr1790
4	A4	96	78.4652	12.8487	0.0300568	slr1790
4	A4	97	78.6626	12.7298	0.0319051	slr1790
4	A4	98	78.8597	12.6044	0.0342633	slr1790
4	A4	99	79.0565	12.4702	0.0372365	slr1790
4	A4	100	79.2532	12.3245	0.0409404	slr1790
4	A4	101	79.4497	12.1641	0.045487	slr1790
4	A4	102	79.6458	11.9851	0.0509684	slr1790
4	A4	103	79.8414	11.7832	0.0574382	slr1790
4	A4	104	80.0364	11.5541	0.0648873	slr1790
4	A4	105	80.2307	11.2932	0.0732306	slr1790
4	A4	106	80.4243	10.9961	0.0823105	slr1790
4	A4	107	80.6173	10.6589	0.0919112	slr1790
4	A4	108	80.81	10.2788	0.101765	slr1790
4	A4	109	81.0025	9.85397	0.111575	slr1790
4	A4	110	81.1952	9.38406	0.121047	slr1790
4	A4	111	81.388	8.87055	0.1299	slr1790
4	A4	112	81.5807	8.31673	0.137838	slr1790
4	A4	113	81.7733	7.72782	0.144548	slr1790
4	A4	114	81.9655	7.11081	0.149719	slr1790
4	A4	115	82.1571	6.47431	0.153028	slr1790
4	A4	116	82.348	5.8282	0.154148	slr1790
4	A4	117	82.5382	5.18322	0.152852	slr1790
4	A4	118	82.7281	4.5504	0.149081	slr1790
4	A4	119	82.9179	3.94055	0.142931	slr1790
4	A4	120	83.1078	3.36367	0.134663	slr1790
4	A4	121	83.2981	2.82839	0.124701	slr1790
4	A4	122	83.4887	2.34153	0.11354	slr1790
4	A4	123	83.6794	1.90779	0.101651	slr1790
4	A4	124	83.8701	1.52955	0.089473	slr1790
4	A4	125	84.0605	1.2069	0.0774085	slr1790
4	A4	126	84.2504	0.937854	0.0657869	slr1790
4	A4	127	84.4398	0.718674	0.0548703	slr1790
4	A4	128	84.6288	0.544311	0.0448821	slr1790
4	A4	129	84.8175	0.408906	0.0359877	slr1790
4	A4	130	85.006	0.306272	0.0282769	slr1790
4	A4	131	85.1944	0.230322	0.0217712	slr1790
4	A4	132	85.3829	0.175409	0.0164357	slr1790
4	A4	133	85.5713	0.136547	0.0121812	slr1790
4	A4	134	85.7597	0.109542	0.00888109	slr1790
4	A4	135	85.9478	0.0910064	0.00639047	slr1790
4	A4	136	86.1354	0.0783238	0.00456165	slr1790
4	A4	137	86.3223	0.0695509	0.00325347	slr1790
4	A4	138	86.5084	0.0633038	0.00234041	slr1790
4	A4	139	86.6934	0.0586384	0.00171754	slr1790
4	A4	140	86.8773	0.0549399	0.00130117	slr1790
4	A4	141	87.0601	0.051828	0.00102687	slr1790
4	A4	142	87.2417	0.0490815	0.000846855	slr1790
4	A4	143	87.4221	0.0465815	0.000726994	slr1790
4	A4	144	87.6015	0.0442704	0.000643686	slr1790
4	A4	145	87.7801	0.0421246	0.000581403	slr1790
4	A4	146	87.9581	0.0401365	0.000530702	slr1790
4	A4	147	88.1359	0.0383038	0.000486414	slr1790
4	A4	148	88.3138	0.0366244	0.000446189	slr1790
4	A4	149	88.4917	0.0350927	0.000409411	slr1790
4	A4	150	88.6696	0.0336996	0.000376286	slr1790
4	A4	151	88.8473	0.0324321	0.000347221	slr1790
4	A4	152	89.0245	0.0312738	0.000322548	slr1790
4	A4	153	89.2011	0.0302062	0.000302396	slr1790
4	A4	154	89.3769	0.0292094	0.000286633	slr1790
4	A4	155	89.5518	0.0282633	0.000274924	slr1790
4	A4	156	89.7262	0.0273489	0.000266793	slr1790
4	A4	157	89.9001	0.0264493	0.00026164	slr1790
4	A4	158	90.0739	0.0255512	0.000258776	slr1790
4	A4	159	90.2477	0.024645	0.000257494	slr1790
4	A4	160	90.4217	0.0237258	0.000257121	slr1790
4	A4	161	90.596	0.0227927	0.000257056	slr1790
4	A4	162	90.7705	0.0218488	0.000256785	slr1790
4	A4	163	90.9449	0.0209	0.000255894	slr1790
4	A4	164	91.1189	0.0199543	0.000254063	slr1790
4	A4	165	91.2924	0.0190202	0.000251084	slr1790
4	A4	166	91.4651	0.0181062	0.000246875	slr1790
4	A4	167	91.637	0.0172197	0.000241518	slr1790
4	A4	168	91.808	0.0163659	0.000235266	slr1790
4	A4	169	91.9782	0.0155481	0.000228524	slr1790
4	A4	170	92.1478	0.0147669	0.000221792	slr1790
4	A4	171	92.3169	0.0140201	0.000215621	slr1790
4	A4	172	92.4857	0.013303	0.000210565	slr1790
4	A4	173	92.6544	0.0126085	0.000207133	slr1790
4	A4	174	92.8232	0.0119278	0.000205752	slr1790
4	A4	175	92.9923	0.0112502	0.000206759	slr1790
4	A4	176	93.1618	0.0105641	0.000210373	slr1790
4	A4	177	93.3317	0.0098577	0.000216641	slr1790
4	A4	178	93.502	0.00911911	0.000225427	slr1790
4	A4	179	93.6728	0.00833754	0.000236459	slr1790
4	A4	180	93.8439	0.0075037	0.000249322	slr1790
4	A4	181	94.0152	0.00661049	0.000263432	slr1790
4	A4	182	94.1865	0.00565366	0.000278102	slr1790
4	A4	183	94.3578	0.00463235	0.000292696	slr1790
4	A4	184	94.5289	0.0035494	0.000306657	slr1790
4	A4	185	94.6996	0.00240866	0.000319699	slr1790
4	A4	186	94.87	0.00122887	0.000331839	slr1790
4	A4	187	95.0403	1.35165e-05	0.000343209	slr1790
4	A4	188	95.21	-0.00124239	0.000353854	slr1790
5	A5	1	58.72	21.0188	0.00739809	slr1790
5	A5	2	58.8455	21.0081	0.007438	slr1790
5	A5	3	58.9941	20.9913	0.00776775	slr1790
5	A5	4	59.1464	20.9695	0.00831392	slr1790
5	A5	5	59.3136	20.9425	0.00905139	slr1790
5	A5	6	59.4905	20.9081	0.00996397	slr1790
5	A5	7	59.6774	20.8662	0.0110107	slr1790
5	A5	8	59.8709	20.817	0.0120984	slr1790
5	A5	9	60.0698	20.7612	0.0131458	slr1790
5	A5	10	60.2724	20.6997	0.0140818	slr1790
5	A5	11	60.4782	20.6333	0.0148627	slr1790
5	A5	12	60.6868	20.5632	0.0154704	slr1790
5	A5	13	60.8981	20.4903	0.0159084	slr1790
5	A5	14	61.1117	20.4153	0.0161968	slr1790
5	A5	15	61.3273	20.339	0.0163612	slr1790
5	A5	16	61.5446	20.262	0.0164256	slr1790
5	A5	17	61.763	20.1847	0.0164094	slr1790
5	A5	18	61.9821	20.1078	0.0163261	slr1790
5	A5	19	62.2015	20.0315	0.0161836	slr1790
5	A5	20	62.4209	19.9562	0.015988	slr1790
5	A5	21	62.6403	19.8821	0.0157468	slr1790
5	A5	22	62.8594	19.8096	0.0154678	slr1790
5	A5	23	63.0784	19.7388	0.0151593	slr1790
5	A5	24	63.2971	19.6697	0.0148315	slr1790
5	A5	25	63.5157	19.6025	0.0144951	slr1790
5	A5	26	63.7343	19.537	0.0141603	slr1790
5	A5	27	63.9528	19.4732	0.0138386	slr1790
5	A5	28	64.1714	19.4109	0.0135426	slr1790
5	A5	29	64.39	19.3501	0.0132828	slr1790
5	A5	30	64.6086	19.2905	0.0130673	slr1790
5	A5	31	64.8272	19.2318	0.0129024	slr1790
5	A5	32	65.0458	19.174	0.0127924	slr1790
5	A5	33	65.2643	19.1166	0.0127406	slr1790
5	A5	34	65.483	19.0594	0.0127522	slr1790
5	A5	35	65.7019	19.002	0.0128351	slr1790
5	A5	36	65.9208	18.9441	0.012998	slr1790
5	A5	37	66.1397	18.8853	0.0132485	slr1790
5	A5	38	66.3582	18.8252	0.0135902	slr1790
5	A5	39	66.5762	18.7633	0.0140189	slr1790
5	A5	40	66.7933	18.6994	0.0145218	slr1790
5	A5	41	67.0094	18.6332	0.0150778	slr1790
5	A5	42	67.2246	18.5643	0.0156613	slr1790
5	A5	43	67.4391	18.4928	0.0162468	slr1790
5	A5	44	67.6534	18.4184	0.0168137	slr1790
5	A5	45	67.8678	18.3413	0.0173503	slr1790
5	A5	46	68.0828	18.2614	0.0178542	slr1790
5	A5	47	68.2985	18.1788	0.0183311	slr1790
5	A5	48	68.5149	18.0938	0.0187929	slr1790
5	A5	49	68.7317	18.0065	0.0192534	slr1790
5	A5	50	68.9484	17.917	0.019725	slr1790
5	A5	51	69.1646	17.8257	0.0202153	slr1790
5	A5	52	69.3798	17.7325	0.020726	slr1790
5	A5	53	69.5932	17.6379	0.0212504	slr1790
5	A5	54	69.8048	17.5419	0.0217727	slr1790
5	A5	55	70.0143	17.4446	0.0222736	slr1790
5	A5	56	70.2219	17.3462	0.0227331	slr1790
5	A5	57	70.428	17.2468	0.0231341	slr1790
5	A5	58	70.633	17.1464	0.0234676	slr1790
5	A5	59	70.8377	17.045	0.0237356	slr1790
5	A5	60	71.0424	16.9425	0.023947	slr1790
5	A5	61	71.2478	16.8389	0.0241145	slr1790
5	A5	62	71.4539	16.7343	0.0242522	slr1790
5	A5	63	71.6611	16.6284	0.0243714	slr1790
5	A5	64	71.8694	16.5213	0.0244787	slr1790
5	A5	65	72.0787	16.4131	0.0245784	slr1790
5	A5	66	72.2889	16.3038	0.0246743	slr1790
5	A5	67	72.4998	16.1936	0.0247705	slr1790
5	A5	68	72.7109	16.0826	0.0248704	slr1790
5	A5	69	72.922	15.9712	0.0249746	slr1790
5	A5	70	73.1327	15.8595	0.0250774	slr1790
5	A5	71	73.3425	15.7479	0.0251664	slr1790
5	A5	72	73.5513	15.6366	0.0252256	slr1790
5	A5	73	73.7591	15.5257	0.0252394	slr1790
5	A5	74	73.9661	15.4156	0.0252	slr1790
5	A5	75	74.1724	15.3063	0.0251116	slr1790
5	A5	76	74.3783	15.1978	0.0249888	slr1790
5	A5	77	74.584	15.0903	0.0248531	slr1790
5	A5	78	74.7894	14.9835	0.0247266	slr1790
5	A5	79	74.9944	14.8776	0.0246254	slr1790
5	A5	80	75.1989	14.7723	0.0245549	slr1790
5	A5	81	75.4028	14.6676	0.0245127	slr1790
5	A5	82	75.606	14.5634	0.0244926	slr1790
5	A5	83	75.8086	14.4596	0.0244849	slr1790
5	A5	84	76.0108	14.3561	0.0244815	slr1790
5	A5	85	76.2126	14.2527	0.0244822	slr1790
5	A5	86	76.4144	14.1494	0.0244924	slr1790
5	A5	87	76.6162	14.046	0.0245214	slr1790
5	A5	88	76.818	13.9425	0.0245877	slr1790
5	A5	89	77.02	13.8387	0.0247225	slr1790
5	A5	90	77.2217	13.7345	0.0249582	slr1790
5	A5	91	77.4229	13.6296	0.0253245	slr1790
5	A5	92	77.6234	13.5239	0.0258519	slr1790
5	A5	93	77.8228	13.4169	0.0265684	slr1790
5	A5	94	78.0209	13.308	0.0274936	slr1790
5	A5	95	78.218	13.1966	0.0286571	slr1790
5	A5	96	78.4145	13.0814	0.0301146	slr1790
5	A5	97	78.6107	12.9611	0.0319471	slr1790
5	A5	98	78.8069	12.834	0.0342586	slr1790
5	A5	99	79.0034	12.6977	0.0371753	slr1790
5	A5	100	79.2002	12.5496	0.04083	slr1790
5	A5	101	79.3969	12.3863	0.0453355	slr1790
5	A5	102	79.5935	12.2042	0.0507732	slr1790
5	A5	103	79.7895	11.999	0.0571841	slr1790
5	A5	104	79.9849	11.7664	0.0645539	slr1790
5	A5	105	80.1795	11.5018	0.0728012	slr1790
5	A5	106	80.3734	11.201	0.0817831	slr1790
5	A5	107	80.5667	10.86	0.0913047	slr1790
5	A5	108	80.7596	10.476	0.101117	slr1790
5	A5	109	80.9522	10.0471	0.110931	slr1790
5	A5	110	81.1446	9.573	0.120445	slr1790
5	A5	111	81.3371	9.05499	0.12935	slr1790
5	A5	112	81.5294	8.49626	0.137315	slr1790
5	A5	113	81.7215	7.90189	0.143999	slr1790
5	A5	114	81.9135	7.27875	0.149087	slr1790
5	A5	115	82.1051	6.63532	0.15228	slr1790
5	A5	116	82.2962	5.98138	0.153305	slr1790
5	A5	117	82.4872	5.32761	0.151992	slr1790
5	A5	118	82.678	4.68506	0.148319	slr1790
5	A5	119	82.8688	4.0646	0.142386	slr1790
5	A5	120	83.0598	3.47638	0.134428	slr1790
5	A5	121	83.2511	2.92922	0.124818	slr1790
5	A5	122	83.4424	2.43022	0.114002	slr1790
5	A5	123	83.6337	1.98436	0.102414	slr1790
5	A5	124	83.8248	1.59432	0.0904681	slr1790
5	A5	125	84.0154	1.26049	0.078551	slr1790
5	A5	126	84.2054	0.981139	0.0669907	slr1790
5	A5	127	84.3949	0.752706	0.0560588	slr1790
5	A5	128	84.5841	0.570263	0.045993	slr1790
5	A5	129	84.7731	0.427993	0.0369793	slr1790
5	A5	130	84.962	0.319681	0.0291328	slr1790
5	A5	131	85.151	0.239158	0.022495	slr1790
5	A5	132	85.3399	0.18065	0.0170407	slr1790
5	A5	133	85.5288	0.13903	0.0126829	slr1790
5	A5	134	85.7173	0.109949	0.00929365	slr1790
5	A5	135	85.9054	0.0898788	0.00672583	slr1790
5	A5	136	86.0928	0.0760743	0.00482947	slr1790
5	A5	137	86.2794	0.0664838	0.00346359	slr1790
5	A5	138	86.4651	0.0596361	0.00250378	slr1790
5	A5	139	86.6498	0.0545189	0.00184511	slr1790
5	A5	140	86.8336	0.0504652	0.00140269	slr1790
5	A5	141	87.0163	0.0470562	0.00111073	slr1790
5	A5	142	87.1981	0.0440427	0.000919693	slr1790
5	A5	143	87.379	0.0412861	0.000793678	slr1790
5	A5	144	87.5591	0.038716	0.000707801	slr1790
5	A5	145	87.7386	0.036301	0.000645415	slr1790
5	A5	146	87.9175	0.03403	0.000595819	slr1790
5	A5	147	88.0963	0.0319011	0.000552739	slr1790
5	A5	148	88.2751	0.0299147	0.000512927	slr1790
5	A5	149	88.4543	0.0280707	0.000474948	slr1790
5	A5	150	88.6337	0.026367	0.000438499	slr1790
5	A5	151	88.8134	0.0247997	0.000404017	slr1790
5	A5	152	88.9929	0.0233631	0.000372033	slr1790
5	A5	153	89.1716	0.0220501	0.000342758	slr1790
5	A5	154	89.349	0.0208528	0.000316169	slr1790
5	A5	155	89.5248	0.0197626	0.000292053	slr1790
5	A5	156	89.6986	0.0187705	0.000269902	slr1790
5	A5	157	89.871	0.0178669	0.000249235	slr1790
5	A5	158	90.0426	0.0170421	0.000229987	slr1790
5	A5	159	90.2141	0.016286	0.000212342	slr1790
5	A5	160	90.386	0.0155881	0.000196546	slr1790
5	A5	161	90.5588	0.0149385	0.000182923	slr1790
5	A5	162	90.7325	0.0143273	0.000171748	slr1790
5	A5	163	90.9067	0.0137455	0.000162983	slr1790
5	A5	164	91.0812	0.0131854	0.000156363	slr1790
5	A5	165	91.2556	0.0126404	0.000151537	slr1790
5	A5	166	91.4295	0.0121058	0.000148104	slr1790
5	A5	167	91.6027	0.0115788	0.00014564	slr1790
5	A5	168	91.7749	0.0110579	0.000143798	slr1790
5	A5	169	91.9462	0.0105434	0.000142318	slr1790
5	A5	170	92.1165	0.0100359	0.000141038	slr1790
5	A5	171	92.286	0.00953678	0.000139896	slr1790
5	A5	172	92.4549	0.00904652	0.000138948	slr1790
5	A5	173	92.6235	0.00856477	0.000138357	slr1790
5	A5	174	92.7921	0.00808957	0.000138383	slr1790
5	A5	175	92.9611	0.00761719	0.000139334	slr1790
5	A5	176	93.1306	0.00714212	0.00014151	slr1790
5	A5	177	93.3007	0.00665737	0.000145146	slr1790
5	A5	178	93.4715	0.00615505	0.000150359	slr1790
5	A5	179	93.6429	0.00562706	0.000157109	slr1790
5	A5	180	93.8147	0.00506593	0.000165189	slr1790
5	A5	181	93.9867	0.00446557	0.000174226	slr1790
5	A5	182	94.1589	0.003822	0.000183743	slr1790
5	A5	183	94.3311	0.00313391	0.000193268	slr1790
5	A5	184	94.5032	0.00240289	0.000202425	slr1790
5	A5	185	94.6752	0.00163152	0.000211029	slr1790
5	A5	186	94.847	0.000832826	0.000219116	slr1790
5	A5	187	95.0187	9.3624e-06	0.000226825	slr1790
5	A5	188	95.19	-0.000842188	0.000234294	slr1790
6	A6	1	58.72	20.872	0.00858812	slr1790
6	A6	2	58.8455	20.859	0.00839393	slr1790
6	A6	3	58.9941	20.8402	0.00854723	slr1790
6	A6	4	59.1464	20.8165	0.00895646	slr1790
6	A6	5	59.3136	20.7878	0.00958898	slr1790
6	A6	6	59.4905	20.7519	0.0104265	slr1790
6	A6	7	59.6774	20.7088	0.011427	slr1790
6	A6	8	59.8709	20.6586	0.0124897	slr1790
6	A6	9	60.0698	20.6019	0.0135298	slr1790
6	A6	10	60.2724	20.5394	0.0144736	slr1790
6	A6	11	60.4782	20.472	0.0152765	slr1790
6	A6	12	60.6868	20.4008	0.0159191	slr1790
6	A6	13	60.8981	20.3265	0.0164035	slr1790
6	A6	14	61.1117	20.2499	0.0167486	slr1790
6	A6	15	61.3273	20.1717	0.016978	slr1790
6	A6	16	61.5446	20.0923	0.0171132	slr1790
6	A6	17	61.763	20.0124	0.0171704	slr1790
6	A6	18	61.9821	19.9323	0.0171595	slr1790
6	A6	19	62.2015	19.8524	0.0170839	slr1790
6	A6	20	62.4209	19.7731	0.0169452	slr1790
6	A6	21	62.6403	19.6948	0.016746	slr1790
6	A6	22	62.8594	19.6177	0.0164901	slr1790
6	A6	23	63.0784	19.5422	0.0161824	slr1790
6	A6	24	63.2971	19.4685	0.0158306	slr1790
6	A6	25	63.5157	19.3967	0.0154445	slr1790
6	A6	26	63.7343	19.327	0.0150346	slr1790
6	A6	27	63.9528	19.2594	0.0146143	slr1790
6	A6	28	64.1714	19.194	0.0141992	slr1790
6	A6	29	64.39	19.1306	0.0138042	slr1790
6	A6	30	64.6086	19.0692	0.0134427	slr1790
6	A6	31	64.8272	19.0096	0.0131268	slr1790
6	A6	32	65.0458	18.9515	0.0128669	slr1790
6	A6	33	65.2643	18.8947	0.0126721	slr1790
6	A6	34	65.483	18.8389	0.0125531	slr1790
6	A6	35	65.7019	18.7835	0.0125219	slr1790
6	A6	36	65.9208	18.7281	0.01259	slr1790
6	A6	37	66.1397	18.6723	0.0127664	slr1790
6	A6	38	66.3582	18.6153	0.0130545	slr1790
6	A6	39	66.5762	18.5568	0.0134489	slr1790
6	A6	40	66.7933	18.4963	0.0139348	slr1790
6	A6	41	67.0094	18.4334	0.0144885	slr1790
6	A6	42	67.2246	18.3678	0.0150825	slr1790
6	A6	43	67.4391	18.2994	0.015689	slr1790
6	A6	44	67.6534	18.2281	0.0162862	slr1790
6	A6	45	67.8678	18.1538	0.0168612	slr1790
6	A6	46	68.0828	18.0767	0.0174114	slr1790
6	A6	47	68.2985	17.9968	0.0179427	slr1790
6	A6	48	68.5149	17.9142	0.0184667	slr1790
6	A6	49	68.7317	17.829	0.0189976	slr1790
6	A6	50	68.9484	17.7414	0.0195465	slr1790
6	A6	51	69.1646	17.6514	0.0201192	slr1790
6	A6	52	69.3798	17.5593	0.020714	slr1790
6	A6	53	69.5932	17.4651	0.0213193	slr1790
6	A6	54	69.8048	17.369	0.0219134	slr1790
6	A6	55	70.0143	17.2713	0.0224706	slr1790
6	A6	56	70.2219	17.1722	0.0229652	slr1790
6	A6	57	70.428	17.0719	0.0233757	slr1790
6	A6	58	70.633	16.9706	0.0236914	slr1790
6	A6	59	70.8377	16.8684	0.0239151	slr1790
6	A6	60	71.0424	16.7656	0.0240599	slr1790
6	A6	61	71.2478	16.6623	0.0241453	slr1790
6	A6	62	71.4539	16.5583	0.0241933	slr1790
6	A6	63	71.6611	16.4538	0.0242242	slr1790
6	A6	64	71.8694	16.3486	0.0242529	slr1790
6	A6	65	72.0787	16.2427	0.0242905	slr1790
6	A6	66	72.2889	16.1361	0.0243457	slr1790
6	A6	67	72.4998	16.0287	0.0244242	slr1790
6	A6	68	72.7109	15.9206	0.0245292	slr1790
6	A6	69	72.922	15.8118	0.0246582	slr1790
6	A6	70	73.1327	15.7025	0.0248007	slr1790
6	A6	71	73.3425	15.5929	0.0249382	slr1790
6	A6	72	73.5513	15.4831	0.0250478	slr1790
6	A6	73	73.7591	15.3736	0.0251075	slr1790
6	A6	74	73.9661	15.2644	0.0251037	slr1790
6	A6	75	74.1724	15.1558	0.0250362	slr1790
6	A6	76	74.3783	15.048	0.0249174	slr1790
6	A6	77	74.584	14.9412	0.0247681	slr1790
6	A6	78	74.7894	14.8353	0.0246121	slr1790
6	A6	79	74.9944	14.7305	0.0244687	slr1790
6	A6	80	75.1989	14.6266	0.0243477	slr1790
6	A6	81	75.4028	14.5237	0.0242517	slr1790
6	A6	82	75.606	14.4216	0.0241794	slr1790
6	A6	83	75.8086	14.3201	0.0241259	slr1790
6	A6	84	76.0108	14.2192	0.0240867	slr1790
6	A6	85	76.2126	14.1185	0.0240644	slr1790
6	A6	86	76.4144	14.018	0.0240661	slr1790
6	A6	87	76.6162	13.9174	0.0241016	slr1790
6	A6	88	76.818	13.8166	0.0241891	slr1790
6	A6	89	77.02	13.7154	0.0243591	slr1790
6	A6	90	77.2217	13.6135	0.0246432	slr1790
6	A6	91	77.4229	13.5108	0.0250702	slr1790
6	A6	92	77.6234	13.407	0.0256707	slr1790
6	A6	93	77.8228	13.3015	0.0264724	slr1790
6	A6	94	78.0209	13.1938	0.0274959	slr1790
6	A6	95	78.218	13.083	0.0287714	slr1790
6	A6	96	78.4145	12.9682	0.030356	slr1790
6	A6	97	78.6107	12.8478	0.0323318	slr1790
6	A6	98	78.8069	12.72	0.0348036	slr1790
6	A6	99	79.0034	12.5824	0.0378979	slr1790
6	A6	100	79.2002	12.4323	0.0417467	slr1790
6	A6	101	79.3969	12.2663	0.0464603	slr1790
6	A6	102	79.5935	12.0806	0.0521151	slr1790
6	A6	103	79.7895	11.871	0.0587443	slr1790
6	A6	104	79.9849	11.633	0.0663236	slr1790
6	A6	105	80.1795	11.3623	0.074759	slr1790
6	A6	106	80.3734	11.0547	0.0838938	slr1790
6	A6	107	80.5667	10.7065	0.0935193	slr1790
6	A6	108	80.7596	10.3151	0.103374	slr1790
6	A6	109	80.9522	9.87885	0.113159	slr1790
6	A6	110	81.1446	9.39789	0.122564	slr1790
6	A6	111	81.3371	8.87391	0.131279	slr1790
6	A6	112	81.5294	8.31047	0.138973	slr1790
6	A6	113	81.7215	7.713	0.145311	slr1790
6	A6	114	81.9135	7.0887	0.149987	slr1790
6	A6	115	82.1051	6.4463	0.152716	slr1790
6	A6	116	82.2962	5.79577	0.153243	slr1790
6	A6	117	82.4872	5.14783	0.151421	slr1790
6	A6	118	82.678	4.51348	0.14725	slr1790
6	A6	119	82.8688	3.90344	0.140855	slr1790
6	A6	120	83.0598	3.32755	0.132491	slr1790
6	A6	121	83.2511	2.79424	0.12255	slr1790
6	A6	122	83.4424	2.31011	0.11149	slr1790
6	A6	123	83.6337	1.87963	0.0997504	slr1790
6	A6	124	83.8248	1.50492	0.0877498	slr1790
6	A6	125	84.0154	1.18587	0.075869	slr1790
6	A6	126	84.2054	0.920279	0.0644275	slr1790
6	A6	127	84.3949	0.70426	0.0536834	slr1790
6	A6	128	84.5841	0.532648	0.0438574	slr1790
6	A6	129	84.7731	0.39952	0.0351162	slr1790
6	A6	130	84.962	0.298665	0.0275557	slr1790
6	A6	131	85.151	0.224014	0.0212003	slr1790
6	A6	132	85.3399	0.16996	0.0160109	slr1790
6	A6	133	85.5288	0.131581	0.0118906	slr1790
6	A6	134	85.7173	0.104751	0.008706	slr1790
6	A6	135	85.9054	0.0861556	0.00630793	slr1790
6	A6	136	86.0928	0.0732432	0.00454732	slr1790
6	A6	137	86.2794	0.0641274	0.00328601	slr1790
6	A6	138	86.4651	0.05747	0.00240352	slr1790
6	A6	139	86.6498	0.0523614	0.00179933	slr1790
6	A6	140	86.8336	0.0482103	0.00139296	slr1790
6	A6	141	87.0163	0.0446519	0.00112264	slr1790
6	A6	142	87.1981	0.0414744	0.000942373	slr1790
6	A6	143	87.379	0.0385643	0.00081917	slr1790
6	A6	144	87.5591	0.0358675	0.000730508	slr1790
6	A6	145	87.7386	0.0333634	0.000661605	slr1790
6	A6	146	87.9175	0.0310471	0.000603231	slr1790
6	A6	147	88.0963	0.0289199	0.00055026	slr1790
6	A6	148	88.2751	0.0269826	0.000500346	slr1790
6	A6	149	88.4543	0.025233	0.000452751	slr1790
6	A6	150	88.6337	0.0236644	0.000407675	slr1790
6	A6	151	88.8134	0.0222663	0.000365864	slr1790
6	A6	152	88.9929	0.0210248	0.000328013	slr1790
6	A6	153	89.1716	0.0199238	0.000294395	slr1790
6	A6	154	89.349	0.0189468	0.000264951	slr1790
6	A6	155	89.5248	0.0180772	0.000239372	slr1790
6	A6	156	89.6986	0.0173002	0.000217041	slr1790
6	A6	157	89.871	0.0166022	0.000197338	slr1790
6	A6	158	90.0426	0.0159714	0.000179993	slr1790
6	A6	159	90.2141	0.0153973	0.000164978	slr1790
6	A6	160	90.386	0.0148701	0.000152365	slr1790
6	A6	161	90.5588	0.0143802	0.000142341	slr1790
6	A6	162	90.7325	0.0139179	0.000135104	slr1790
6	A6	163	90.9067	0.0134732	0.000130636	slr1790
6	A6	164	91.0812	0.0130361	0.000128737	slr1790
6	A6	165	91.2556	0.0125973	0.000129113	slr1790
6	A6	166	91.4295	0.0121486	0.000131379	slr1790
6	A6	167	91.6027	0.0116835	0.000135062	slr1790
6	A6	168	91.7749	0.0111981	0.000139667	slr1790
6	A6	169	91.9462	0.0106908	0.000144704	slr1790
6	A6	170	92.1165	0.010162	0.000149702	slr1790
6	A6	171	92.286	0.00961427	0.000154255	slr1790
6	A6	172	92.4549	0.00905126	0.000158055	slr1790
6	A6	173	92.6235	0.0084771	0.000160931	slr1790
6	A6	174	92.7921	0.00789586	0.000162877	slr1790
6	A6	175	92.9611	0.00731098	0.000164027	slr1790
6	A6	176	93.1306	0.00672494	0.000164624	slr1790
6	A6	177	93.3007	0.00613909	0.000164965	slr1790
6	A6	178	93.4715	0.00555357	0.000165343	slr1790
6	A6	179	93.6429	0.00496736	0.000165996	slr1790
6	A6	180	93.8147	0.00437855	0.00016707	slr1790
6	A6	181	93.9867	0.00378456	0.000168606	slr1790
6	A6	182	94.1589	0.00318264	0.00017056	slr1790
6	A6	183	94.3311	0.00257033	0.000172841	slr1790
6	A6	184	94.5032	0.00194601	0.000175356	slr1790
6	A6	185	94.6752	0.00130834	0.000178008	slr1790
6	A6	186	94.847	0.000661165	0.000180761	slr1790
6	A6	187	95.0187	4.1577e-06	0.000183638	slr1790
6	A6	188	95.19	-0.000665322	0.00018672	slr1790
7	A7	1	58.72	20.9292	0.00470899	slr1790
7	A7	2	58.8455	20.924	0.00528228	slr1790
7	A7	3	58.9941	20.9123	0.00602204	slr1790
7	A7	4	59.1464	20.8952	0.0068964	slr1790
7	A7	5	59.3136	20.8726	0.00789934	slr1790
7	A7	6	59.4905	20.842	0.0090225	slr1790
7	A7	7	59.6774	20.8035	0.0102305	slr1790
7	A7	8	59.8709	20.7573	0.0114485	slr1790
7	A7	9	60.0698	20.7039	0.0126047	slr1790
7	A7	10	60.2724	20.6445	0.0136342	slr1790
7	A7	11	60.4782	20.5799	0.0144954	slr1790
7	A7	12	60.6868	20.5114	0.0151717	slr1790
7	A7	13	60.8981	20.4398	0.0156693	slr1790
7	A7	14	61.1117	20.366	0.01601	slr1790
7	A7	15	61.3273	20.2907	0.0162214	slr1790
7	A7	16	61.5446	20.2145	0.016329	slr1790
7	A7	17	61.763	20.1379	0.0163537	slr1790
7	A7	18	61.9821	20.0614	0.01631	slr1790
7	A7	19	62.2015	19.9854	0.016206	slr1790
7	A7	20	62.4209	19.9102	0.016048	slr1790
7	A7	21	62.6403	19.8361	0.0158433	slr1790
7	A7	22	62.8594	19.7633	0.0155994	slr1790
7	A7	23	63.0784	19.692	0.0153242	slr1790
7	A7	24	63.2971	19.6223	0.0150277	slr1790
7	A7	25	63.5157	19.5543	0.0147203	slr1790
7	A7	26	63.7343	19.488	0.0144121	slr1790
7	A7	27	63.9528	19.4232	0.0141145	slr1790
7	A7	28	64.1714	19.3598	0.0138397	slr1790
7	A7	29	64.39	19.2978	0.0135982	slr1790
7	A7	30	64.6086	19.2368	0.0133978	slr1790
7	A7	31	64.8272	19.1768	0.0132445	slr1790
7	A7	32	65.0458	19.1176	0.0131424	slr1790
7	A7	33	65.2643	19.0587	0.0130946	slr1790
7	A7	34	65.483	19.0001	0.013106	slr1790
7	A7	35	65.7019	18.9412	0.0131842	slr1790
7	A7	36	65.9208	18.8819	0.0133378	slr1790
7	A7	37	66.1397	18.8217	0.0135741	slr1790
7	A7	38	66.3582	18.7603	0.0138962	slr1790
7	A7	39	66.5762	18.6972	0.0142995	slr1790
7	A7	40	66.7933	18.6322	0.0147706	slr1790
7	A7	41	67.0094	18.565	0.0152882	slr1790
7	A7	42	67.2246	18.4955	0.0158266	slr1790
7	A7	43	67.4391	18.4235	0.0163608	slr1790
7	A7	44	67.6534	18.3489	0.0168714	slr1790
7	A7	45	67.8678	18.2719	0.0173477	slr1790
7	A7	46	68.0828	18.1925	0.0177894	slr1790
7	A7	47	68.2985	18.1107	0.0182037	slr1790
7	A7	48	68.5149	18.0268	0.0186039	slr1790
7	A7	49	68.7317	17.9409	0.0190055	slr1790
7	A7	50	68.9484	17.8531	0.0194218	slr1790
7	A7	51	69.1646	17.7637	0.0198612	slr1790
7	A7	52	69.3798	17.6728	0.0203262	slr1790
7	A7	53	69.5932	17.5806	0.0208107	slr1790
7	A7	54	69.8048	17.4871	0.0212993	slr1790
7	A7	55	70.0143	17.3925	0.0217731	slr1790
7	A7	56	70.2219	17.2968	0.0222125	slr1790
7	A7	57	70.428	17.2002	0.0226004	slr1790
7	A7	58	70.633	17.1025	0.0229274	slr1790
7	A7	59	70.8377	17.0039	0.0231949	slr1790
7	A7	60	71.0424	16.9042	0.0234112	slr1790
7	A7	61	71.2478	16.8034	0.0235882	slr1790
7	A7	62	71.4539	16.7015	0.0237391	slr1790
7	A7	63	71.6611	16.5982	0.0238748	slr1790
7	A7	64	71.8694	16.4938	0.0240018	slr1790
7	A7	65	72.0787	16.3881	0.0241244	slr1790
7	A7	66	72.2889	16.2812	0.0242469	slr1790
7	A7	67	72.4998	16.1734	0.0243737	slr1790
7	A7	68	72.7109	16.0647	0.024509	slr1790
7	A7	69	72.922	15.9553	0.0246536	slr1790
7	A7	70	73.1327	15.8455	0.0248017	slr1790
7	A7	71	73.3425	15.7356	0.0249401	slr1790
7	A7	72	73.5513	15.6256	0.0250513	slr1790
7	A7	73	73.7591	15.5159	0.0251177	slr1790
7	A7	74	73.9661	15.4065	0.0251287	slr1790
7	A7	75	74.1724	15.2977	0.0250854	slr1790
7	A7	76	74.3783	15.1895	0.0250003	slr1790
7	A7	77	74.584	15.082	0.0248926	slr1790
7	A7	78	74.7894	14.9753	0.0247838	slr1790
7	A7	79	74.9944	14.8693	0.0246899	slr1790
7	A7	80	75.1989	14.764	0.0246174	slr1790
7	A7	81	75.4028	14.6594	0.0245657	slr1790
7	A7	82	75.606	14.5553	0.0245302	slr1790
7	A7	83	75.8086	14.4518	0.0245035	slr1790
7	A7	84	76.0108	14.3486	0.0244792	slr1790
7	A7	85	76.2126	14.2458	0.0244588	slr1790
7	A7	86	76.4144	14.143	0.0244493	slr1790
7	A7	87	76.6162	14.0403	0.0244616	slr1790
7	A7	88	76.818	13.9376	0.0245157	slr1790
7	A7	89	77.02	13.8346	0.0246453	slr1790
7	A7	90	77.2217	13.7313	0.0248857	slr1790
7	A7	91	77.4229	13.6274	0.0252705	slr1790
7	A7	92	77.6234	13.5226	0.0258349	slr1790
7	A7	93	77.8228	13.4164	0.0266117	slr1790
7	A7	94	78.0209	13.3081	0.0276258	slr1790
7	A7	95	78.218	13.1969	0.0289113	slr1790
7	A7	96	78.4145	13.0815	0.0305281	slr1790
7	A7	97	78.6107	12.9604	0.0325598	slr1790
7	A7	98	78.8069	12.8315	0.0351116	slr1790
7	A7	99	79.0034	12.6925	0.038309	slr1790
7	A7	100	79.2002	12.5403	0.0422816	slr1790
7	A7	101	79.3969	12.3716	0.0471362	slr1790
7	A7	102	79.5935	12.1824	0.0529441	slr1790
7	A7	103	79.7895	11.9684	0.0597325	slr1790
7	A7	104	79.9849	11.7253	0.0674699	slr1790
7	A7	105	80.1795	11.4486	0.0760543	slr1790
7	A7	106	80.3734	11.1341	0.0853208	slr1790
7	A7	107	80.5667	10.7783	0.0950529	slr1790
7	A7	108	80.7596	10.3787	0.104983	slr1790
7	A7	109	80.9522	9.9339	0.114805	slr1790
7	A7	110	81.1446	9.44407	0.124208	slr1790
7	A7	111	81.3371	8.91118	0.13288	slr1790
7	A7	112	81.5294	8.33899	0.140491	slr1790
7	A7	113	81.7215	7.73315	0.146711	slr1790
7	A7	114	81.9135	7.10106	0.151236	slr1790
7	A7	115	82.1051	6.45161	0.153789	slr1790
7	A7	116	82.2962	5.79491	0.154123	slr1790
7	A7	117	82.4872	5.14178	0.152099	slr1790
7	A7	118	82.678	4.50327	0.147725	slr1790
7	A7	119	82.8688	3.89008	0.141135	slr1790
7	A7	120	83.0598	3.31202	0.132592	slr1790
7	A7	121	83.2511	2.77745	0.122493	slr1790
7	A7	122	83.4424	2.29285	0.111301	slr1790
7	A7	123	83.6337	1.86254	0.0994578	slr1790
7	A7	124	83.8248	1.48851	0.0873816	slr1790
7	A7	125	84.0154	1.1705	0.0754522	slr1790
7	A7	126	84.2054	0.906189	0.0639865	slr1790
7	A7	127	84.3949	0.691563	0.0532391	slr1790
7	A7	128	84.5841	0.52137	0.0434263	slr1790
7	A7	129	84.7731	0.389615	0.0347104	slr1790
7	A7	130	84.962	0.290044	0.0271831	slr1790
7	A7	131	85.151	0.21656	0.0208648	slr1790
7	A7	132	85.3399	0.163546	0.0157131	slr1790
7	A7	133	85.5288	0.126084	0.0116288	slr1790
7	A7	134	85.7173	0.100057	0.00847699	slr1790
7	A7	135	85.9054	0.0821675	0.00610785	slr1790
7	A7	136	86.0928	0.0698783	0.0043722	slr1790
7	A7	137	86.2794	0.061318	0.00313221	slr1790
7	A7	138	86.4651	0.0551595	0.002268	slr1790
7	A7	139	86.6498	0.0505003	0.00167976	slr1790
7	A7	140	86.8336	0.0467534	0.00128769	slr1790
7	A7	141	87.0163	0.0435548	0.00103059	slr1790
7	A7	142	87.1981	0.0406921	0.000862897	slr1790
7	A7	143	87.379	0.0380503	0.000751886	slr1790
7	A7	144	87.5591	0.0355746	0.00067514	slr1790
7	A7	145	87.7386	0.033244	0.000617857	slr1790
7	A7	146	87.9175	0.031055	0.000570703	slr1790
7	A7	147	88.0963	0.029011	0.000528407	slr1790
7	A7	148	88.2751	0.0271162	0.000488477	slr1790
7	A7	149	88.4543	0.0253725	0.000450082	slr1790
7	A7	150	88.6337	0.0237777	0.000413415	slr1790
7	A7	151	88.8134	0.0223257	0.000379319	slr1790
7	A7	152	88.9929	0.0210065	0.000348662	slr1790
7	A7	153	89.1716	0.019807	0.00032192	slr1790
7	A7	154	89.349	0.018712	0.000299236	slr1790
7	A7	155	89.5248	0.0177053	0.000280432	slr1790
7	A7	156	89.6986	0.0167703	0.000264889	slr1790
7	A7	157	89.871	0.0158912	0.000251867	slr1790
7	A7	158	90.0426	0.0150536	0.000240905	slr1790
7	A7	159	90.2141	0.0142449	0.000231704	slr1790
7	A7	160	90.386	0.0134552	0.000224003	slr1790
7	A7	161	90.5588	0.0126771	0.000217668	slr1790
7	A7	162	90.7325	0.011906	0.000212585	slr1790
7	A7	163	90.9067	0.0111399	0.000208422	slr1790
7	A7	164	91.0812	0.0103791	0.000204717	slr1790
7	A7	165	91.2556	0.00962591	0.000201014	slr1790
7	A7	166	91.4295	0.0088843	0.000196884	slr1790
7	A7	167	91.6027	0.00815929	0.000191938	slr1790
7	A7	168	91.7749	0.0074566	0.000185919	slr1790
7	A7	169	91.9462	0.00678222	0.000178698	slr1790
7	A7	170	92.1165	0.00614194	0.000170271	slr1790
7	A7	171	92.286	0.00554088	0.00016075	slr1790
7	A7	172	92.4549	0.00498301	0.000150375	slr1790
7	A7	173	92.6235	0.00447069	0.000139492	slr1790
7	A7	174	92.7921	0.00400438	0.00012854	slr1790
7	A7	175	92.9611	0.00358241	0.00011799	slr1790
7	A7	176	93.1306	0.00320102	0.000108284	slr1790
7	A7	177	93.3007	0.00285472	9.97879e-05	slr1790
7	A7	178	93.4715	0.00253674	9.27436e-05	slr1790
7	A7	179	93.6429	0.00223975	8.72472e-05	slr1790
7	A7	180	93.8147	0.00195657	8.32552e-05	slr1790
7	A7	181	93.9867	0.00168084	8.0611e-05	slr1790
7	A7	182	94.1589	0.00140748	7.90864e-05	slr1790
7	A7	183	94.3311	0.00113298	7.84252e-05	slr1790
7	A7	184	94.5032	0.00085531	7.83908e-05	slr1790
7	A7	185	94.6752	0.000573582	7.87667e-05	slr1790
7	A7	186	94.847	0.000288785	7.93999e-05	slr1790
7	A7	187	95.0187	1.0953e-06	8.02123e-05	slr1790
7	A7	188	95.19	-0.00028988	8.11777e-05	slr1790
8	A8	1	58.72	20.9503	0.00588103	slr1790
8	A8	2	58.8455	20.9427	0.00622642	slr1790
8	A8	3	58.9941	20.9288	0.00678745	slr1790
8	A8	4	59.1464	20.9096	0.00751403	slr1790
8	A8	5	59.3136	20.885	0.00839075	slr1790
8	A8	6	59.4905	20.8527	0.00940411	slr1790
8	A8	7	59.6774	20.8127	0.0105149	slr1790
8	A8	8	59.8709	20.7653	0.0116399	slr1790
8	A8	9	60.0698	20.7113	0.0127039	slr1790
8	A8	10	60.2724	20.6515	0.0136409	slr1790
8	A8	11	60.4782	20.587	0.0144111	slr1790
8	A8	12	60.6868	20.519	0.0150004	slr1790
8	A8	13	60.8981	20.4485	0.0154177	slr1790
8	A8	14	61.1117	20.3761	0.0156875	slr1790
8	A8	15	61.3273	20.3026	0.0158393	slr1790
8	A8	16	61.5446	20.2285	0.0158999	slr1790
8	A8	17	61.763	20.1542	0.0158901	slr1790
8	A8	18	61.9821	20.0801	0.0158233	slr1790
8	A8	19	62.2015	20.0065	0.0157055	slr1790
8	A8	20	62.4209	19.9336	0.0155398	slr1790
8	A8	21	62.6403	19.8618	0.0153296	slr1790
8	A8	22	62.8594	19.7912	0.0150785	slr1790
8	A8	23	63.0784	19.7221	0.0147911	slr1790
8	A8	24	63.2971	19.6546	0.0144747	slr1790
8	A8	25	63.5157	19.5889	0.0141388	slr1790
8	A8	26	63.7343	19.525	0.0137941	slr1790
8	A8	27	63.9528	19.4629	0.013454	slr1790
8	A8	28	64.1714	19.4026	0.013134	slr1790
8	A8	29	64.39	19.3439	0.012849	slr1790
8	A8	30	64.6086	19.2866	0.0126116	slr1790
8	A8	31	64.8272	19.2305	0.0124325	slr1790
8	A8	32	65.0458	19.1753	0.01232	slr1790
8	A8	33	65.2643	19.1206	0.0122798	slr1790
8	A8	34	65.483	19.066	0.0123181	slr1790
8	A8	35	65.7019	19.0111	0.0124415	slr1790
8	A8	36	65.9208	18.9553	0.0126558	slr1790
8	A8	37	66.1397	18.8982	0.0129637	slr1790
8	A8	38	66.3582	18.8394	0.0133625	slr1790
8	A8	39	66.5762	18.7785	0.0138414	slr1790
8	A8	40	66.7933	18.7151	0.0143803	slr1790
8	A8	41	67.0094	18.6492	0.0149524	slr1790
8	A8	42	67.2246	18.5805	0.0155278	slr1790
8	A8	43	67.4391	18.5092	0.0160789	slr1790
8	A8	44	67.6534	18.4354	0.0165864	slr1790
8	A8	45	67.8678	18.3592	0.017042	slr1790
8	A8	46	68.0828	18.2808	0.0174496	slr1790
8	A8	47	68.2985	18.2005	0.0178229	slr1790
8	A8	48	68.5149	18.1185	0.0181825	slr1790
8	A8	49	68.7317	18.0348	0.018551	slr1790
8	A8	50	68.9484	17.9495	0.0189485	slr1790
8	A8	51	69.1646	17.8627	0.0193891	slr1790
8	A8	52	69.3798	17.7744	0.0198786	slr1790
8	A8	53	69.5932	17.6845	0.0204122	slr1790
8	A8	54	69.8048	17.593	0.020973	slr1790
8	A8	55	70.0143	17.4999	0.0215382	slr1790
8	A8	56	70.2219	17.4052	0.0220813	slr1790
8	A8	57	70.428	17.3088	0.0225771	slr1790
8	A8	58	70.633	17.2107	0.0230069	slr1790
8	A8	59	70.8377	17.1111	0.0233633	slr1790
8	A8	60	71.0424	17.0099	0.0236472	slr1790
8	A8	61	71.2478	16.9073	0.0238656	slr1790
8	A8	62	71.4539	16.8033	0.0240298	slr1790
8	A8	63	71.6611	16.6982	0.024152	slr1790
8	A8	64	71.8694	16.5921	0.0242425	slr1790
8	A8	65	72.0787	16.4851	0.0243116	slr1790
8	A8	66	72.2889	16.3773	0.0243706	slr1790
8	A8	67	72.4998	16.2691	0.0244311	slr1790
8	A8	68	72.7109	16.1603	0.0245036	slr1790
8	A8	69	72.922	16.0513	0.0245941	slr1790
8	A8	70	73.1327	15.9422	0.0246999	slr1790
8	A8	71	73.3425	15.8329	0.024809	slr1790
8	A8	72	73.5513	15.7238	0.0249032	slr1790
8	A8	73	73.7591	15.6148	0.0249625	slr1790
8	A8	74	73.9661	15.5061	0.0249727	slr1790
8	A8	75	74.1724	15.3978	0.0249308	slr1790
8	A8	76	74.3783	15.2901	0.0248451	slr1790
8	A8	77	74.584	15.183	0.0247314	slr1790
8	A8	78	74.7894	15.0766	0.0246089	slr1790
8	A8	79	74.9944	14.9711	0.024493	slr1790
8	A8	80	75.1989	14.8664	0.0243912	slr1790
8	A8	81	75.4028	14.7627	0.0243054	slr1790
8	A8	82	75.606	14.6597	0.0242349	slr1790
8	A8	83	75.8086	14.5575	0.0241768	slr1790
8	A8	84	76.0108	14.4559	0.0241291	slr1790
8	A8	85	76.2126	14.3548	0.0240969	slr1790
8	A8	86	76.4144	14.2538	0.0240895	slr1790
8	A8	87	76.6162	14.1528	0.0241183	slr1790
8	A8	88	76.818	14.0516	0.0242023	slr1790
8	A8	89	77.02	13.95	0.0243725	slr1790
8	A8	90	77.2217	13.8478	0.0246604	slr1790
8	A8	91	77.4229	13.7446	0.0250953	slr1790
8	A8	92	77.6234	13.6402	0.0257081	slr1790
8	A8	93	77.8228	13.5342	0.0265283	slr1790
8	A8	94	78.0209	13.4259	0.0275783	slr1790
8	A8	95	78.218	13.3145	0.028891	slr1790
8	A8	96	78.4145	13.1989	0.0305261	slr1790
8	A8	97	78.6107	13.0775	0.0325684	slr1790
8	A8	98	78.8069	12.9484	0.0351247	slr1790
8	A8	99	79.0034	12.8092	0.0383227	slr1790
8	A8	100	79.2002	12.6568	0.0422945	slr1790
8	A8	101	79.3969	12.4879	0.0471492	slr1790
8	A8	102	79.5935	12.2985	0.0529602	slr1790
8	A8	103	79.7895	12.0844	0.0597571	slr1790
8	A8	104	79.9849	11.8411	0.0675103	slr1790
8	A8	105	80.1795	11.564	0.0761202	slr1790
8	A8	106	80.3734	11.2491	0.0854239	slr1790
8	A8	107	80.5667	10.8928	0.0952071	slr1790
8	A8	108	80.7596	10.4924	0.105204	slr1790
8	A8	109	80.9522	10.0464	0.11511	slr1790
8	A8	110	81.1446	9.55506	0.124613	slr1790
8	A8	111	81.3371	9.02013	0.133402	slr1790
8	A8	112	81.5294	8.44532	0.141144	slr1790
8	A8	113	81.7215	7.8362	0.147503	slr1790
8	A8	114	81.9135	7.20012	0.152174	slr1790
8	A8	115	82.1051	6.54597	0.15487	slr1790
8	A8	116	82.2962	5.88386	0.155338	slr1790
8	A8	117	82.4872	5.2247	0.153431	slr1790
8	A8	118	82.678	4.57964	0.149152	slr1790
8	A8	119	82.8688	3.95952	0.142628	slr1790
8	A8	120	83.0598	3.3743	0.13412	slr1790
8	A8	121	83.2511	2.83251	0.124025	slr1790
8	A8	122	83.4424	2.34081	0.112805	slr1790
8	A8	123	83.6337	1.90368	0.100905	slr1790
8	A8	124	83.8248	1.52326	0.0887483	slr1790
8	A8	125	84.0154	1.19939	0.0767178	slr1790
8	A8	126	84.2054	0.929829	0.0651358	slr1790
8	A8	127	84.3949	0.710617	0.0542621	slr1790
8	A8	128	84.5841	0.536505	0.0443187	slr1790
8	A8	129	84.7731	0.401479	0.0354734	slr1790
8	A8	130	84.962	0.299237	0.0278227	slr1790
8	A8	131	85.151	0.223618	0.021391	slr1790
8	A8	132	85.3399	0.168934	0.0161384	slr1790
8	A8	133	85.5288	0.130188	0.0119671	slr1790
8	A8	134	85.7173	0.10319	0.00874239	slr1790
8	A8	135	85.9054	0.084573	0.0063136	slr1790
8	A8	136	86.0928	0.0717431	0.00453024	slr1790
8	A8	137	86.2794	0.0627794	0.00325279	slr1790
8	A8	138	86.4651	0.0563175	0.00235959	slr1790
8	A8	139	86.6498	0.0514273	0.00174912	slr1790
8	A8	140	86.8336	0.0475026	0.00134003	slr1790
8	A8	141	87.0163	0.0441673	0.00106985	slr1790
8	A8	142	87.1981	0.041201	0.000892021	slr1790
8	A8	143	87.379	0.0384841	0.000773115	slr1790
8	A8	144	87.5591	0.0359576	0.000690243	slr1790
8	A8	145	87.7386	0.0335965	0.000628314	slr1790
8	A8	146	87.9175	0.0313928	0.000577809	slr1790
8	A8	147	88.0963	0.0293443	0.000533316	slr1790
8	A8	148	88.2751	0.0274495	0.000492188	slr1790
8	A8	149	88.4543	0.0257049	0.000453384	slr1790
8	A8	150	88.6337	0.0241041	0.000416812	slr1790
8	A8	151	88.8134	0.0226383	0.000382968	slr1790
8	A8	152	88.9929	0.0212969	0.00035232	slr1790
8	A8	153	89.1716	0.0200688	0.000324923	slr1790
8	A8	154	89.349	0.018943	0.000300517	slr1790
8	A8	155	89.5248	0.017909	0.000278581	slr1790
8	A8	156	89.6986	0.0169579	0.000258269	slr1790
8	A8	157	89.871	0.016082	0.000238743	slr1790
8	A8	158	90.0426	0.0152755	0.000219597	slr1790
8	A8	159	90.2141	0.0145342	0.00020074	slr1790
8	A8	160	90.386	0.0138558	0.000182266	slr1790
8	A8	161	90.5588	0.0132387	0.000164497	slr1790
8	A8	162	90.7325	0.0126822	0.000147878	slr1790
8	A8	163	90.9067	0.012185	0.000132726	slr1790
8	A8	164	91.0812	0.0117449	0.000119279	slr1790
8	A8	165	91.2556	0.0113576	0.000107796	slr1790
8	A8	166	91.4295	0.0110163	9.85258e-05	slr1790
8	A8	167	91.6027	0.0107118	9.16574e-05	slr1790
8	A8	168	91.7749	0.010433	8.73454e-05	slr1790
8	A8	169	91.9462	0.0101675	8.56588e-05	slr1790
8	A8	170	92.1165	0.00990281	8.65399e-05	slr1790
8	A8	171	92.286	0.00962747	8.97986e-05	slr1790
8	A8	172	92.4549	0.00933162	9.51457e-05	slr1790
8	A8	173	92.6235	0.00900757	0.000102239	slr1790
8	A8	174	92.7921	0.0086498	0.000110744	slr1790
8	A8	175	92.9611	0.00825452	0.000120366	slr1790
8	A8	176	93.1306	0.00781909	0.000130878	slr1790
8	A8	177	93.3007	0.00734141	0.000142116	slr1790
8	A8	178	93.4715	0.00681941	0.00015394	slr1790
8	A8	179	93.6429	0.00625091	0.000166206	slr1790
8	A8	180	93.8147	0.0056338	0.00017872	slr1790
8	A8	181	93.9867	0.00496638	0.000191203	slr1790
8	A8	182	94.1589	0.00424806	0.000203319	slr1790
8	A8	183	94.3311	0.00347996	0.000214755	slr1790
8	A8	184	94.5032	0.00266535	0.000225293	slr1790
8	A8	185	94.6752	0.00180792	0.000234898	slr1790
8	A8	186	94.847	0.000921728	0.000243739	slr1790
8	A8	187	95.0187	9.69337e-06	0.000252044	slr1790
8	A8	188	95.19	-0.000931421	0.00026001	slr1790
9	A9	1	58.79	21.1314	0.00478527	slr1790
9	A9	2	58.9667	21.1171	0.00568836	slr1790
9	A9	3	59.1494	21.0972	0.00662255	slr1790
9	A9	4	59.3333	21.0727	0.00759697	slr1790
9	A9	5	59.5217	21.0434	0.00862075	slr1790
9	A9	6	59.7137	21.0074	0.00969044	slr1790
9	A9	7	59.9094	20.9646	0.0107781	slr1790
9	A9	8	60.1085	20.9152	0.0118353	slr1790
9	A9	9	60.3105	20.8598	0.0128088	slr1790
9	A9	10	60.5152	20.7993	0.0136518	slr1790
9	A9	11	60.7225	20.7346	0.0143347	slr1790
9	A9	12	60.9324	20.6665	0.0148489	slr1790
9	A9	13	61.1448	20.596	0.015205	slr1790
9	A9	14	61.3594	20.5239	0.0154231	slr1790
9	A9	15	61.5759	20.4507	0.0155268	slr1790
9	A9	16	61.7939	20.3771	0.0155381	slr1790
9	A9	17	62.0129	20.3036	0.0154749	slr1790
9	A9	18	62.2324	20.2305	0.0153482	slr1790
9	A9	19	62.452	20.1584	0.0151647	slr1790
9	A9	20	62.6716	20.0875	0.0149311	slr1790
9	A9	21	62.8908	20.0181	0.0146538	slr1790
9	A9	22	63.1096	19.9505	0.0143389	slr1790
9	A9	23	63.3282	19.8849	0.0139949	slr1790
9	A9	24	63.5466	19.8212	0.0136338	slr1790
9	A9	25	63.7648	19.7594	0.0132686	slr1790
9	A9	26	63.9831	19.6996	0.0129142	slr1790
9	A9	27	64.2015	19.6415	0.0125866	slr1790
9	A9	28	64.4199	19.5849	0.0122994	slr1790
9	A9	29	64.6383	19.5297	0.0120618	slr1790
9	A9	30	64.8566	19.4757	0.011879	slr1790
9	A9	31	65.0749	19.4224	0.0117542	slr1790
9	A9	32	65.2932	19.3697	0.0116903	slr1790
9	A9	33	65.5115	19.3171	0.011692	slr1790
9	A9	34	65.7299	19.2645	0.011767	slr1790
9	A9	35	65.9484	19.2113	0.011924	slr1790
9	A9	36	66.1666	19.1573	0.0121692	slr1790
9	A9	37	66.3844	19.102	0.0125033	slr1790
9	A9	38	66.6013	19.045	0.0129198	slr1790
9	A9	39	66.8173	18.9862	0.0134039	slr1790
9	A9	40	67.0322	18.9251	0.0139353	slr1790
9	A9	41	67.2463	18.8615	0.0144919	slr1790
9	A9	42	67.4599	18.7953	0.0150538	slr1790
9	A9	43	67.6734	18.7264	0.0156057	slr1790
9	A9	44	67.8872	18.6547	0.0161393	slr1790
9	A9	45	68.1016	18.5803	0.0166553	slr1790
9	A9	46	68.3167	18.5031	0.017159	slr1790
9	A9	47	68.5326	18.4234	0.0176584	slr1790
9	A9	48	68.7488	18.3411	0.0181638	slr1790
9	A9	49	68.9651	18.2565	0.018684	slr1790
9	A9	50	69.1809	18.1696	0.0192217	slr1790
9	A9	51	69.3957	18.0806	0.0197757	slr1790
9	A9	52	69.609	17.9896	0.0203407	slr1790
9	A9	53	69.8206	17.897	0.0209039	slr1790
9	A9	54	70.0302	17.8027	0.0214464	slr1790
9	A9	55	70.2379	17.707	0.0219495	slr1790
9	A9	56	70.444	17.6101	0.0223956	slr1790
9	A9	57	70.6488	17.5121	0.0227707	slr1790
9	A9	58	70.8531	17.4131	0.0230726	slr1790
9	A9	59	71.0572	17.3131	0.0233106	slr1790
9	A9	60	71.2617	17.2121	0.0234997	slr1790
9	A9	61	71.467	17.11	0.0236563	slr1790
9	A9	62	71.6731	17.0068	0.0237945	slr1790
9	A9	63	71.8802	16.9025	0.0239212	slr1790
9	A9	64	72.0882	16.7969	0.0240361	slr1790
9	A9	65	72.2972	16.6902	0.0241375	slr1790
9	A9	66	72.5071	16.5824	0.0242275	slr1790
9	A9	67	72.7176	16.4737	0.0243117	slr1790
9	A9	68	72.9285	16.3644	0.0243965	slr1790
9	A9	69	73.1392	16.2546	0.0244856	slr1790
9	A9	70	73.3495	16.1447	0.0245762	slr1790
9	A9	71	73.559	16.035	0.0246579	slr1790
9	A9	72	73.7674	15.9257	0.0247153	slr1790
9	A9	73	73.9748	15.817	0.0247361	slr1790
9	A9	74	74.1812	15.7089	0.0247172	slr1790
9	A9	75	74.3868	15.6017	0.0246657	slr1790
9	A9	76	74.5919	15.4951	0.0245969	slr1790
9	A9	77	74.7964	15.3893	0.0245298	slr1790
9	A9	78	75.0005	15.2841	0.0244813	slr1790
9	A9	79	75.2039	15.1794	0.0244606	slr1790
9	A9	80	75.4067	15.0751	0.024467	slr1790
9	A9	81	75.6089	14.971	0.0244938	slr1790
9	A9	82	75.8104	14.8671	0.0245331	slr1790
9	A9	83	76.0114	14.7633	0.0245783	slr1790
9	A9	84	76.212	14.6594	0.0246282	slr1790
9	A9	85	76.4124	14.5554	0.0246897	slr1790
9	A9	86	76.6127	14.4512	0.0247752	slr1790
9	A9	87	76.8128	14.3467	0.0248981	slr1790
9	A9	88	77.0127	14.242	0.025074	slr1790
9	A9	89	77.2123	14.1367	0.0253234	slr1790
9	A9	90	77.4117	14.0309	0.0256722	slr1790
9	A9	91	77.6108	13.9241	0.0261552	slr1790
9	A9	92	77.8095	13.816	0.0268222	slr1790
9	A9	93	78.0079	13.7059	0.0277361	slr1790
9	A9	94	78.2059	13.593	0.0289676	slr1790
9	A9	95	78.4034	13.4758	0.0305949	slr1790
9	A9	96	78.6006	13.3529	0.0327053	slr1790
9	A9	97	78.7974	13.2221	0.0353911	slr1790
9	A9	98	78.994	13.0809	0.0387521	slr1790
9	A9	99	79.1904	12.9261	0.0428946	slr1790
9	A9	100	79.3865	12.754	0.0479231	slr1790
9	A9	101	79.5823	12.5607	0.0539203	slr1790
9	A9	102	79.7777	12.3417	0.060929	slr1790
9	A9	103	79.9724	12.0923	0.0689284	slr1790
9	A9	104	80.1664	11.8079	0.0778186	slr1790
9	A9	105	80.3596	11.4843	0.0874146	slr1790
9	A9	106	80.5522	11.1177	0.0974658	slr1790
9	A9	107	80.7444	10.7055	0.107674	slr1790
9	A9	108	80.9365	10.2462	0.117726	slr1790
9	A9	109	81.1286	9.74007	0.127314	slr1790
9	A9	110	81.3209	9.18901	0.136159	slr1790
9	A9	111	81.5132	8.59699	0.143975	slr1790
9	A9	112	81.7054	7.96989	0.150456	slr1790
9	A9	113	81.8972	7.31544	0.155279	slr1790
9	A9	114	82.0884	6.64297	0.158111	slr1790
9	A9	115	82.2789	5.96307	0.158636	slr1790
9	A9	116	82.469	5.28708	0.156641	slr1790
9	A9	117	82.6588	4.62658	0.152102	slr1790
9	A9	118	82.8486	3.99276	0.145178	slr1790
9	A9	119	83.0387	3.39585	0.136194	slr1790
9	A9	120	83.2292	2.84449	0.125611	slr1790
9	A9	121	83.4199	2.34538	0.113946	slr1790
9	A9	122	83.6106	1.90289	0.101671	slr1790
9	A9	123	83.801	1.51895	0.0892066	slr1790
9	A9	124	83.991	1.19314	0.0769239	slr1790
9	A9	125	84.1804	0.922908	0.065138	slr1790
9	A9	126	84.3692	0.703961	0.0541081	slr1790
9	A9	127	84.5577	0.530752	0.0440572	slr1790
9	A9	128	84.7459	0.397002	0.0351513	slr1790
9	A9	129	84.934	0.296195	0.0274812	slr1790
9	A9	130	85.1219	0.222013	0.0210594	slr1790
9	A9	131	85.3098	0.168661	0.0158338	slr1790
9	A9	132	85.4976	0.131078	0.0116978	slr1790
9	A9	133	85.6851	0.105045	0.00851141	slr1790
9	A9	134	85.8723	0.0871904	0.00612109	slr1790
9	A9	135	86.0591	0.0749308	0.00437555	slr1790
9	A9	136	86.2452	0.0663655	0.00313435	slr1790
9	A9	137	86.4305	0.0601545	0.00227458	slr1790
9	A9	138	86.6149	0.0553941	0.00169356	slr1790
9	A9	139	86.7983	0.0515045	0.00130917	slr1790
9	A9	140	86.9805	0.0481343	0.00105816	slr1790
9	A9	141	87.1616	0.0450864	0.000893881	slr1790
9	A9	142	87.3418	0.0422619	0.000783356	slr1790
9	A9	143	87.5211	0.0396196	0.000704294	slr1790
9	A9	144	87.6999	0.0371494	0.000642491	slr1790
9	A9	145	87.8783	0.0348545	0.000589667	slr1790
9	A9	146	88.0565	0.0327407	0.000541563	slr1790
9	A9	147	88.2347	0.0308105	0.00049649	slr1790
9	A9	148	88.4129	0.0290604	0.000454253	slr1790
9	A9	149	88.5908	0.0274805	0.000415267	slr1790
9	A9	150	88.7684	0.0260556	0.000380055	slr1790
9	A9	151	88.9454	0.0247665	0.000349017	slr1790
9	A9	152	89.1216	0.0235918	0.000322288	slr1790
9	A9	153	89.297	0.0225104	0.000299694	slr1790
9	A9	154	89.4716	0.0215026	0.000280847	slr1790
9	A9	155	89.6455	0.0205517	0.000265227	slr1790
9	A9	156	89.819	0.0196444	0.00025223	slr1790
9	A9	157	89.9922	0.018771	0.000241254	slr1790
9	A9	158	90.1655	0.0179252	0.000231804	slr1790
9	A9	159	90.3391	0.0171034	0.000223549	slr1790
9	A9	160	90.5132	0.0163037	0.00021631	slr1790
9	A9	161	90.6875	0.0155254	0.000210008	slr1790
9	A9	162	90.8619	0.0147678	0.000204627	slr1790
9	A9	163	91.0361	0.0140299	0.000200153	slr1790
9	A9	164	91.2097	0.0133102	0.000196511	slr1790
9	A9	165	91.3825	0.0126065	0.00019356	slr1790
9	A9	166	91.5542	0.0119164	0.000191123	slr1790
9	A9	167	91.7248	0.0112376	0.000189002	slr1790
9	A9	168	91.8944	0.010568	0.000186972	slr1790
9	A9	169	92.0632	0.00990662	0.000184822	slr1790
9	A9	170	92.2315	0.00925315	0.0001824	slr1790
9	A9	171	92.3995	0.00860822	0.000179618	slr1790
9	A9	172	92.5675	0.00797302	0.000176455	slr1790
9	A9	173	92.736	0.00734896	0.000172994	slr1790
9	A9	174	92.905	0.00673721	0.000169398	slr1790
9	A9	175	93.0746	0.00613835	0.000165857	slr1790
9	A9	176	93.2448	0.00555216	0.000162551	slr1790
9	A9	177	93.4156	0.00497754	0.000159647	slr1790
9	A9	178	93.5867	0.00441266	0.000157266	slr1790
9	A9	179	93.758	0.00385524	0.000155459	slr1790
9	A9	180	93.9294	0.00330283	0.000154221	slr1790
9	A9	181	94.1006	0.00275316	0.000153521	slr1790
9	A9	182	94.2716	0.00220437	0.000153289	slr1790
9	A9	183	94.4422	0.00165518	0.000153461	slr1790
9	A9	184	94.6124	0.00110475	0.000153945	slr1790
9	A9	185	94.782	0.000553254	0.000154677	slr1790
9	A9	186	94.9514	5.34664e-07	0.000155643	slr1790
9	A9	187	95.12	-0.000553788	0.000156893	slr1790
10	A10	1	58.79	7.48813	0.0344099	slr1790
10	A10	2	58.9667	7.44602	0.0344498	slr1790
10	A10	3	59.1494	7.40173	0.0346863	slr1790
10	A10	4	59.3333	7.3556	0.0350835	slr1790
10	A10	5	59.5217	7.30756	0.0356381	slr1790
10	A10	6	59.7137	7.25674	0.0363486	slr1790
10	A10	7	59.9094	7.20314	0.037184	slr1790
10	A10	8	60.1085	7.14677	0.0380625	slr1790
10	A10	9	60.3105	7.08785	0.0389017	slr1790
10	A10	10	60.5152	7.02667	0.0396252	slr1790
10	A10	11	60.7225	6.96363	0.0401808	slr1790
10	A10	12	60.9324	6.89912	0.0405492	slr1790
10	A10	13	61.1448	6.83352	0.0407461	slr1790
10	A10	14	61.3594	6.76717	0.0408077	slr1790
10	A10	15	61.5759	6.70037	0.0407721	slr1790
10	A10	16	61.7939	6.63338	0.0406733	slr1790
10	A10	17	62.0129	6.56641	0.0405351	slr1790
10	A10	18	62.2324	6.49965	0.0403651	slr1790
10	A10	19	62.452	6.43325	0.0401604	slr1790
10	A10	20	62.6716	6.36735	0.0399183	slr1790
10	A10	21	62.8908	6.30206	0.0396341	slr1790
10	A10	22	63.1096	6.23747	0.0393001	slr1790
10	A10	23	63.3282	6.17365	0.0389137	slr1790
10	A10	24	63.5466	6.11063	0.0384799	slr1790
10	A10	25	63.7648	6.04844	0.0380071	slr1790
10	A10	26	63.9831	5.98706	0.0375086	slr1790
10	A10	27	64.2015	5.92651	0.0370027	slr1790
10	A10	28	64.4199	5.86675	0.0365034	slr1790
10	A10	29	64.6383	5.80779	0.036014	slr1790
10	A10	30	64.8566	5.74963	0.0355309	slr1790
10	A10	31	65.0749	5.69227	0.0350486	slr1790
10	A10	32	65.2932	5.63574	0.0345652	slr1790
10	A10	33	65.5115	5.58003	0.0340904	slr1790
10	A10	34	65.7299	5.52515	0.033648	slr1790
10	A10	35	65.9484	5.47104	0.0332703	slr1790
10	A10	36	66.1666	5.41765	0.0329876	slr1790
10	A10	37	66.3844	5.36486	0.0328205	slr1790
10	A10	38	66.6013	5.31254	0.0327732	slr1790
10	A10	39	66.8173	5.2605	0.0328322	slr1790
10	A10	40	67.0322	5.20855	0.0329708	slr1790
10	A10	41	67.2463	5.15651	0.0331588	slr1790
10	A10	42	67.4599	5.10417	0.033368	slr1790
10	A10	43	67.6734	5.05139	0.0335769	slr1790
10	A10	44	67.8872	4.99804	0.0337747	slr1790
10	A10	45	68.1016	4.94405	0.033963	slr1790
10	A10	46	68.3167	4.8894	0.0341482	slr1790
10	A10	47	68.5326	4.83412	0.0343385	slr1790
10	A10	48	68.7488	4.77829	0.034544	slr1790
10	A10	49	68.9651	4.72202	0.034772	slr1790
10	A10	50	69.1809	4.66545	0.0350204	slr1790
10	A10	51	69.3957	4.60872	0.0352827	slr1790
10	A10	52	69.609	4.552	0.0355492	slr1790
10	A10	53	69.8206	4.4954	0.0358008	slr1790
10	A10	54	70.0302	4.43906	0.036012	slr1790
10	A10	55	70.2379	4.38305	0.0361601	slr1790
10	A10	56	70.444	4.32744	0.0362261	slr1790
10	A10	57	70.6488	4.27223	0.0361974	slr1790
10	A10	58	70.8531	4.21742	0.0360788	slr1790
10	A10	59	71.0572	4.16295	0.035892	slr1790
10	A10	60	71.2617	4.10875	0.0356654	slr1790
10	A10	61	71.467	4.05473	0.0354266	slr1790
10	A10	62	71.6731	4.0008	0.0351986	slr1790
10	A10	63	71.8802	3.94689	0.0349915	slr1790
10	A10	64	72.0882	3.89293	0.0348035	slr1790
10	A10	65	72.2972	3.83889	0.03463	slr1790
10	A10	66	72.5071	3.78477	0.0344709	slr1790
10	A10	67	72.7176	3.73062	0.0343309	slr1790
10	A10	68	72.9285	3.67651	0.0342157	slr1790
10	A10	69	73.1392	3.62254	0.0341265	slr1790
10	A10	70	73.3495	3.5688	0.0340555	slr1790
10	A10	71	73.559	3.51541	0.0339837	slr1790
10	A10	72	73.7674	3.46245	0.0338855	slr1790
10	A10	73	73.9748	3.41002	0.03374	slr1790
10	A10	74	74.1812	3.35817	0.0335391	slr1790
10	A10	75	74.3868	3.30693	0.0332899	slr1790
10	A10	76	74.5919	3.25632	0.0330113	slr1790
10	A10	77	74.7964	3.20633	0.0327285	slr1790
10	A10	78	75.0005	3.15695	0.0324648	slr1790
10	A10	79	75.2039	3.10812	0.0322336	slr1790
10	A10	80	75.4067	3.05981	0.0320356	slr1790
10	A10	81	75.6089	3.01195	0.0318631	slr1790
10	A10	82	75.8104	2.96448	0.0317058	slr1790
10	A10	83	76.0114	2.91733	0.0315534	slr1790
10	A10	84	76.212	2.87045	0.0313999	slr1790
10	A10	85	76.4124	2.8238	0.0312465	slr1790
10	A10	86	76.6127	2.77736	0.0310977	slr1790
10	A10	87	76.8128	2.73111	0.0309545	slr1790
10	A10	88	77.0127	2.68508	0.0308155	slr1790
10	A10	89	77.2123	2.63928	0.030679	slr1790
10	A10	90	77.4117	2.59374	0.0305426	slr1790
10	A10	91	77.6108	2.54852	0.0304068	slr1790
10	A10	92	77.8095	2.50362	0.0302813	slr1790
10	A10	93	78.0079	2.45907	0.0301839	slr1790
10	A10	94	78.2059	2.41486	0.0301351	slr1790
10	A10	95	78.4034	2.37094	0.0301608	slr1790
10	A10	96	78.6006	2.32724	0.0302959	slr1790
10	A10	97	78.7974	2.28362	0.0305851	slr1790
10	A10	98	78.994	2.23987	0.0310869	slr1790
10	A10	99	79.1904	2.19569	0.0318781	slr1790
10	A10	100	79.3865	2.15065	0.0330486	slr1790
10	A10	101	79.5823	2.1042	0.0346891	slr1790
10	A10	102	79.7777	2.05562	0.0368786	slr1790
10	A10	103	79.9724	2.00404	0.0396678	slr1790
10	A10	104	80.1664	1.94845	0.0430649	slr1790
10	A10	105	80.3596	1.88772	0.0470246	slr1790
10	A10	106	80.5522	1.82073	0.0514511	slr1790
10	A10	107	80.7444	1.74639	0.0561988	slr1790
10	A10	108	80.9365	1.66385	0.0610829	slr1790
10	A10	109	81.1286	1.57259	0.0658912	slr1790
10	A10	110	81.3209	1.47254	0.0703957	slr1790
10	A10	111	81.5132	1.36424	0.0743471	slr1790
10	A10	112	81.7054	1.24886	0.0774812	slr1790
10	A10	113	81.8972	1.12821	0.0795371	slr1790
10	A10	114	82.0884	1.00462	0.0802781	slr1790
10	A10	115	82.2789	0.880844	0.0795183	slr1790
10	A10	116	82.469	0.759792	0.0771752	slr1790
10	A10	117	82.6588	0.644318	0.0733081	slr1790
10	A10	118	82.8486	0.536972	0.0681083	slr1790
10	A10	119	83.0387	0.439796	0.0618737	slr1790
10	A10	120	83.2292	0.354184	0.0549744	slr1790
10	A10	121	83.4199	0.280819	0.0477944	slr1790
10	A10	122	83.6106	0.219689	0.0406695	slr1790
10	A10	123	83.801	0.17018	0.0338722	slr1790
10	A10	124	83.991	0.131211	0.0276083	slr1790
10	A10	125	84.1804	0.101403	0.0220148	slr1790
10	A10	126	84.3692	0.0792341	0.0171648	slr1790
10	A10	127	84.5577	0.0631905	0.0130855	slr1790
10	A10	128	84.7459	0.0518708	0.00976087	slr1790
10	A10	129	84.934	0.0440569	0.00713668	slr1790
10	A10	130	85.1219	0.0387469	0.00513024	slr1790
10	A10	131	85.3098	0.0351578	0.00364491	slr1790
10	A10	132	85.4976	0.0327058	0.00257938	slr1790
10	A10	133	85.6851	0.0309766	0.00183777	slr1790
10	A10	134	85.8723	0.0296897	0.00133616	slr1790
10	A10	135	86.0591	0.0286646	0.00100577	slr1790
10	A10	136	86.2452	0.0277921	0.000792745	slr1790
10	A10	137	86.4305	0.0270107	0.000657021	slr1790
10	A10	138	86.6149	0.0262886	0.000570161	slr1790
10	A10	139	86.7983	0.0256118	0.000512976	slr1790
10	A10	140	86.9805	0.0249751	0.000473199	slr1790
10	A10	141	87.1616	0.0243769	0.000443559	slr1790
10	A10	142	87.3418	0.0238156	0.00042016	slr1790
10	A10	143	87.5211	0.0232883	0.000401213	slr1790
10	A10	144	87.6999	0.0227897	0.000386171	slr1790
10	A10	145	87.8783	0.0223128	0.000375091	slr1790
10	A10	146	88.0565	0.0218493	0.000368171	slr1790
10	A10	147	88.2347	0.0213906	0.00036551	slr1790
10	A10	148	88.4129	0.0209286	0.000366955	slr1790
10	A10	149	88.5908	0.0204566	0.000371989	slr1790
10	A10	150	88.7684	0.0199699	0.000379778	slr1790
10	A10	151	88.9454	0.0194661	0.000389303	slr1790
10	A10	152	89.1216	0.0189449	0.000399468	slr1790
10	A10	153	89.297	0.0184081	0.00040919	slr1790
10	A10	154	89.4716	0.0178588	0.000417569	slr1790
10	A10	155	89.6455	0.0173009	0.000423981	slr1790
10	A10	156	89.819	0.0167386	0.000428117	slr1790
10	A10	157	89.9922	0.0161755	0.000429998	slr1790
10	A10	158	90.1655	0.0156144	0.000430015	slr1790
10	A10	159	90.3391	0.015057	0.000428868	slr1790
10	A10	160	90.5132	0.0145036	0.000427423	slr1790
10	A10	161	90.6875	0.0139537	0.000426503	slr1790
10	A10	162	90.8619	0.0134057	0.000426752	slr1790
10	A10	163	91.0361	0.0128575	0.000428515	slr1790
10	A10	164	91.2097	0.0123069	0.000431748	slr1790
10	A10	165	91.3825	0.0117522	0.000436056	slr1790
10	A10	166	91.5542	0.0111922	0.000440854	slr1790
10	A10	167	91.7248	0.0106267	0.00044547	slr1790
10	A10	168	91.8944	0.0100566	0.000449209	slr1790
10	A10	169	92.0632	0.00948358	0.000451503	slr1790
10	A10	170	92.2315	0.00890991	0.000452037	slr1790
10	A10	171	92.3995	0.00833812	0.000450761	slr1790
10	A10	172	92.5675	0.00777051	0.000447876	slr1790
10	A10	173	92.736	0.00720879	0.000443864	slr1790
10	A10	174	92.905	0.00665376	0.000439398	slr1790
10	A10	175	93.0746	0.00610524	0.000435166	slr1790
10	A10	176	93.2448	0.00556207	0.000431755	slr1790
10	A10	177	93.4156	0.00502234	0.000429632	slr1790
10	A10	178	93.5867	0.00448368	0.000429074	slr1790
10	A10	179	93.758	0.00394357	0.000430111	slr1790
10	A10	180	93.9294	0.0033997	0.000432583	slr1790
10	A10	181	94.1006	0.00285019	0.000436234	slr1790
10	A10	182	94.2716	0.00229383	0.000440737	slr1790
10	A10	183	94.4422	0.00173017	0.00044582	slr1790
10	A10	184	94.6124	0.00115912	0.000451243	slr1790
10	A10	185	94.782	0.000582943	0.000456931	slr1790
10	A10	186	94.9514	1.90614e-06	0.000462951	slr1790
10	A10	187	95.12	-0.000584849	0.000469517	slr1790
11	A11	1	58.79	18.8894	0.00842459	slr1790
11	A11	2	58.9667	18.8653	0.00932881	slr1790
11	A11	3	59.1494	18.8357	0.0102897	slr1790
11	A11	4	59.3333	18.8015	0.0113124	slr1790
11	A11	5	59.5217	18.7626	0.0124067	slr1790
11	A11	6	59.7137	18.7168	0.0135705	slr1790
11	A11	7	59.9094	18.6642	0.0147733	slr1790
11	A11	8	60.1085	18.6048	0.015958	slr1790
11	A11	9	60.3105	18.5393	0.017062	slr1790
11	A11	10	60.5152	18.4683	0.0180296	slr1790
11	A11	11	60.7225	18.3928	0.0188247	slr1790
11	A11	12	60.9324	18.3137	0.0194365	slr1790
11	A11	13	61.1448	18.2318	0.0198781	slr1790
11	A11	14	61.3594	18.1481	0.0201754	slr1790
11	A11	15	61.5759	18.063	0.0203591	slr1790
11	A11	16	61.7939	17.9772	0.0204587	slr1790
11	A11	17	62.0129	17.8912	0.0204985	slr1790
11	A11	18	62.2324	17.8051	0.0204935	slr1790
11	A11	19	62.452	17.7194	0.0204518	slr1790
11	A11	20	62.6716	17.6342	0.0203793	slr1790
11	A11	21	62.8908	17.5497	0.0202787	slr1790
11	A11	22	63.1096	17.4659	0.0201488	slr1790
11	A11	23	63.3282	17.383	0.0199886	slr1790
11	A11	24	63.5466	17.3008	0.0197996	slr1790
11	A11	25	63.7648	17.2196	0.0195836	slr1790
11	A11	26	63.9831	17.1392	0.0193446	slr1790
11	A11	27	64.2015	17.0597	0.0190892	slr1790
11	A11	28	64.4199	16.9813	0.0188233	slr1790
11	A11	29	64.6383	16.904	0.0185485	slr1790
11	A11	30	64.8566	16.8279	0.0182648	slr1790
11	A11	31	65.0749	16.7532	0.017973	slr1790
11	A11	32	65.2932	16.6798	0.0176771	slr1790
11	A11	33	65.5115	16.6078	0.0173879	slr1790
11	A11	34	65.7299	16.5372	0.0171237	slr1790
11	A11	35	65.9484	16.4678	0.0169069	slr1790
11	A11	36	66.1666	16.3995	0.0167584	slr1790
11	A11	37	66.3844	16.332	0.0166935	slr1790
11	A11	38	66.6013	16.265	0.0167184	slr1790
11	A11	39	66.8173	16.1981	0.01683	slr1790
11	A11	40	67.0322	16.131	0.0170178	slr1790
11	A11	41	67.2463	16.0633	0.0172686	slr1790
11	A11	42	67.4599	15.9945	0.01757	slr1790
11	A11	43	67.6734	15.9244	0.0179117	slr1790
11	A11	44	67.8872	15.8525	0.0182879	slr1790
11	A11	45	68.1016	15.7785	0.0186983	slr1790
11	A11	46	68.3167	15.7023	0.0191437	slr1790
11	A11	47	68.5326	15.6236	0.0196246	slr1790
11	A11	48	68.7488	15.5424	0.0201421	slr1790
11	A11	49	68.9651	15.4587	0.0206949	slr1790
11	A11	50	69.1809	15.3727	0.021276	slr1790
11	A11	51	69.3957	15.2845	0.0218758	slr1790
11	A11	52	69.609	15.1945	0.0224831	slr1790
11	A11	53	69.8206	15.1027	0.0230806	slr1790
11	A11	54	70.0302	15.0096	0.0236474	slr1790
11	A11	55	70.2379	14.9154	0.0241644	slr1790
11	A11	56	70.444	14.8202	0.0246152	slr1790
11	A11	57	70.6488	14.7241	0.0249881	slr1790
11	A11	58	70.8531	14.6272	0.0252839	slr1790
11	A11	59	71.0572	14.5295	0.0255159	slr1790
11	A11	60	71.2617	14.4309	0.0257027	slr1790
11	A11	61	71.467	14.3314	0.0258638	slr1790
11	A11	62	71.6731	14.2308	0.0260159	slr1790
11	A11	63	71.8802	14.129	0.0261673	slr1790
11	A11	64	72.0882	14.026	0.0263184	slr1790
11	A11	65	72.2972	13.9217	0.0264675	slr1790
11	A11	66	72.5071	13.8163	0.0266166	slr1790
11	A11	67	72.7176	13.7097	0.0267708	slr1790
11	A11	68	72.9285	13.6022	0.0269351	slr1790
11	A11	69	73.1392	13.494	0.0271101	slr1790
11	A11	70	73.3495	13.3851	0.0272884	slr1790
11	A11	71	73.559	13.2761	0.0274529	slr1790
11	A11	72	73.7674	13.167	0.027581	slr1790
11	A11	73	73.9748	13.0581	0.0276541	slr1790
11	A11	74	74.1812	12.9497	0.0276648	slr1790
11	A11	75	74.3868	12.842	0.0276195	slr1790
11	A11	76	74.5919	12.7351	0.0275357	slr1790
11	A11	77	74.7964	12.629	0.0274374	slr1790
11	A11	78	75.0005	12.5238	0.0273486	slr1790
11	A11	79	75.2039	12.4193	0.0272855	slr1790
11	A11	80	75.4067	12.3156	0.027254	slr1790
11	A11	81	75.6089	12.2123	0.0272531	slr1790
11	A11	82	75.8104	12.1094	0.0272788	slr1790
11	A11	83	76.0114	12.0066	0.0273277	slr1790
11	A11	84	76.212	11.9037	0.0273999	slr1790
11	A11	85	76.4124	11.8006	0.0275034	slr1790
11	A11	86	76.6127	11.6971	0.027651	slr1790
11	A11	87	76.8128	11.593	0.0278559	slr1790
11	A11	88	77.0127	11.4883	0.0281333	slr1790
11	A11	89	77.2123	11.3828	0.0285042	slr1790
11	A11	90	77.4117	11.2762	0.0289959	slr1790
11	A11	91	77.6108	11.1684	0.0296456	slr1790
11	A11	92	77.8095	11.0588	0.0305068	slr1790
11	A11	93	78.0079	10.9468	0.0316473	slr1790
11	A11	94	78.2059	10.8314	0.0331412	slr1790
11	A11	95	78.4034	10.7113	0.0350691	slr1790
11	A11	96	78.6006	10.5849	0.0375179	slr1790
11	A11	97	78.7974	10.4502	0.0405768	slr1790
11	A11	98	78.994	10.3046	0.0443384	slr1790
[truncated: 11,536 more rows]

## Sheet: Melt Curve Result
Chemistry	Dye-based
Date Created	2024-07-16 14:17:49 PM CEST
Experiment Comment
Experiment File Name	U:\Promotion DNA Methyltransferasen Synechocystis PCC6803\Nippon qFYR\Experiments\240715_suppressor_slr1790_newRNA_from_5724.qps
Experiment Name	240715_suppressor_slr1790
Experiment Run End Time	2024-07-16 13:07:31 PM CEST
Experiment Run Start Time	2024-07-16 11:02:28 AM CEST
Experiment Type	Comparative Cq (ΔΔCq)
Instrument Serial Number	AX96B22K09M08
Instrument Type	FastGene qFYR
Lid Temperature	100.0
Plastic manufacturer
Post-read Stage/Step
Pre-read Stage/Step
Quantification Cycle Method	Cq
Sample Volume	20.0
Sealing method	Adhesive
Signal Smoothing On	true
Software version	1.0
Stage where Melt Analysis is performed	Stage3
Stage/ Cycle where Cq Analysis is performed	Stage2, Step2
Template type	cDNA
User Name
Well	Well Position	Sample	Target Name	Tm	Melt Peak Height
1	A1	Wt 1	slr1790	82.3707	63.636
2	A2	Wt 1	slr1790	82.3407	63.636
3	A3	Wt 1	slr1790	82.3107	63.636
4	A4	Wt 2	slr1790	82.3407	63.636
5	A5	Wt 2	slr1790	82.2794	63.636
6	A6	Wt 2	slr1790	82.2394	63.636
7	A7	Wt 3	slr1790	82.2194	63.636
8	A8	Wt 3	slr1790	82.2294	63.636
9	A9	Wt 3	slr1790	82.2232	63.636
10	A10	Wt 1	slr1790	82.0909	63.636
10	A10	Wt 1	slr1790	61.3985	0
11	A11	Wt 2	slr1790	81.8986	63.636
12	A12	Wt 3	slr1790	60.5337	63.636
13	B1	sll0729 K2	slr1790	82.208	63.636
14	B2	sll0729 K2	slr1790	82.158	63.636
15	B3	sll0729 K2	slr1790	82.158	63.636
16	B4	sll0729 K3	slr1790	82.208	63.636
17	B5	sll0729 K3	slr1790	82.1171	63.636
18	B6	sll0729 K3	slr1790	82.0771	63.636
19	B7	sll0729 K11	slr1790	82.0671	63.636
20	B8	sll0729 K11	slr1790	82.1071	63.636
21	B9	sll0729 K11	slr1790	82.1309	63.636
22	B10	sll0729 K2	slr1790	60.2417	63.636
23	B11	sll0729 K3	slr1790	81.7886	63.636
24	B12	sll0729 K11	slr1790	60.3117	63.636
24	B12	sll0729 K11	slr1790	73.6985	0
25	C1	suppr. 3-28 KI	slr1790	82.198	63.636
26	C2	suppr. 3-28 KI	slr1790	82.138	63.636
27	C3	suppr. 3-28 KI	slr1790	82.1479	63.636
28	C4	suppr. 3-28 KII	slr1790	82.158	63.636
29	C5	suppr. 3-28 KII	slr1790	82.0771	63.636
30	C6	suppr. 3-28 KII	slr1790	82.0671	63.636
31	C7	suppr. 3-28 KIII	slr1790	82.0571	63.636
32	C8	suppr. 3-28 KIII	slr1790	82.0671	63.636
33	C9	suppr. 3-28 KIII	slr1790	82.0809	63.636
34	C10	suppr. 3-28 KI	slr1790	81.7265	63.636
34	C10	suppr. 3-28 KI	slr1790	75.4839	0
35	C11	suppr. 3-28 KII	slr1790	81.7365	63.636
36	C12	suppr. 3-28 KIII	slr1790	81.7565	63.636
37	D1	Wt 1	rnpa	84.8405	63.636
37	D1	Wt 1	rnpa	61.2469	0
38	D2	Wt 1	rnpa	84.7505	63.636
39	D3	Wt 1	rnpa	84.8005	63.636
39	D3	Wt 1	rnpa	61.4503	0
40	D4	Wt 2	rnpa	84.7905	63.636
40	D4	Wt 2	rnpa	61.3203	0
41	D5	Wt 2	rnpa	84.7554	63.636
41	D5	Wt 2	rnpa	60.9305	0
42	D6	Wt 2	rnpa	84.7154	63.636
42	D6	Wt 2	rnpa	61.3909	0
43	D7	Wt 3	rnpa	84.7154	63.636
44	D8	Wt 3	rnpa	84.7554	63.636
44	D8	Wt 3	rnpa	60.8705	0
45	D9	Wt 3	rnpa	84.761	63.636
46	D10	Wt 1	rnpa	84.431	63.636
47	D11	Wt 2	rnpa	84.491	63.636
48	D12	Wt 3	rnpa	61.1305	63.636
48	D12	Wt 3	rnpa	69.6088	0
49	E1	sll0729 K2	rnpa	84.7205	63.636
50	E2	sll0729 K2	rnpa	84.7005	63.636
51	E3	sll0729 K2	rnpa	84.7005	63.636
51	E3	sll0729 K2	rnpa	61.7586	0
52	E4	sll0729 K3	rnpa	84.7205	63.636
52	E4	sll0729 K3	rnpa	61.5903	0
53	E5	sll0729 K3	rnpa	84.6454	63.636
53	E5	sll0729 K3	rnpa	61.1674	0
54	E6	sll0729 K3	rnpa	84.6247	63.636
54	E6	sll0729 K3	rnpa	61.5409	0
55	E7	sll0729 K11	rnpa	84.6348	63.636
55	E7	sll0729 K11	rnpa	61.5409	0
56	E8	sll0729 K11	rnpa	84.6454	63.636
56	E8	sll0729 K11	rnpa	61.5309	0
57	E9	sll0729 K11	rnpa	84.671	63.636
57	E9	sll0729 K11	rnpa	61.2137	0
58	E10	sll0729 K2	rnpa	60.9285	63.636
58	E10	sll0729 K2	rnpa	69.7951	0
58	E10	sll0729 K2	rnpa	74.6748	0
59	E11	sll0729 K3	rnpa	84.3806	63.636
59	E11	sll0729 K3	rnpa	60.9517	0
60	E12	sll0729 K11	rnpa	60.8485	63.636
61	F1	suppr. 3-28 KI	rnpa	84.6901	63.636
61	F1	suppr. 3-28 KI	rnpa	61.3369	0
62	F2	suppr. 3-28 KI	rnpa	84.6401	63.636
63	F3	suppr. 3-28 KI	rnpa	84.6501	63.636
63	F3	suppr. 3-28 KI	rnpa	61.5303	0
64	F4	suppr. 3-28 KII	rnpa	84.6701	63.636
65	F5	suppr. 3-28 KII	rnpa	84.6048	63.636
66	F6	suppr. 3-28 KII	rnpa	84.5448	63.636
67	F7	suppr. 3-28 KIII	rnpa	84.5648	63.636
67	F7	suppr. 3-28 KIII	rnpa	61.5409	0
68	F8	suppr. 3-28 KIII	rnpa	84.6247	63.636
68	F8	suppr. 3-28 KIII	rnpa	61.5409	0
69	F9	suppr. 3-28 KIII	rnpa	84.641	63.636
69	F9	suppr. 3-28 KIII	rnpa	61.5394	0
70	F10	suppr. 3-28 KI	rnpa	76.5704	63.636
71	F11	suppr. 3-28 KII	rnpa	84.4106	63.636
72	F12	suppr. 3-28 KIII	rnpa	84.2706	63.636
