# Supplementary material for: Epigenetic control of tetrapyrrole biosynthesis by m4C DNA methylation in a cyanobacterium
Source: DNA Res. 2024 Dec 7;31(6):dsae035. doi: 10.1093/dnares/dsae035 (PMC11662147; doi:10.1093/dnares/dsae035)
Supplement: dsae035_suppl_Supplementary_Datasets_S2 [file dsae035_suppl_supplementary_datasets_s2.xls]

## Sheet: Results
Chemistry	Dye-based
Date Created	2024-02-07 16:42:05 PM CET
Experiment Comment
Experiment File Name	U:\Promotion DNA Methyltransferasen Synechocystis PCC6803\Nippon qFYR\Experiments\2024-02-07_luxAB.qps
Experiment Name	2024-02-07_luxAB
Experiment Run End Time	2024-02-07 16:05:04 PM CET
Experiment Run Start Time	2024-02-07 14:12:04 PM CET
Experiment Type	Comparative Cq (ΔΔCq)
Instrument Serial Number	AX96B22K09M08
Instrument Type	FastGene qFYR
Lid Temperature	100.0
Plastic manufacturer
Post-read Stage/Step
Pre-read Stage/Step
Quantification Cycle Method	Cq
Sample Volume	20.0
Sealing method
Signal Smoothing On	true
Software version	1.0
Stage where Melt Analysis is performed	Stage3
Stage/ Cycle where Cq Analysis is performed	Stage2, Step2
Template type	cDNA
User Name
Well	Well Position	Omit	Sample Name	Target Name	Task	Reporter	Quantity	Quantity Mean	Quantity SD	RQ	RQ Min	RQ Max	min	max	Cq	Cq Mean	Cq SD	Delta Cq	Delta Cq Mean	Delta Cq SD	Delta Cq SE	Delta Delta Cq	Automatic Cq Threshold	Cq Threshold	Automatic Baseline	Baseline Start	Baseline End	Amp Status	Results	Comments	Cq Conf	AMPNC	MTP	Tm1	Tm2	Tm3	Tm4
1	A1	FALSE	ggGc K1	luxAB	UNKNOWN	SYBR				1.99225	1.70162	2.33251	0.290625	0.340262	22.0081	21.9282	0.0753577	0	0.268847	0.141914	0.0819342	-0.994397	FALSE	1.19918	TRUE	3	15	Inconclusive				N	N	80.5224
2	A2	FALSE	ggGc K1	luxAB	UNKNOWN	SYBR				1.99225	1.70162	2.33251	0.290625	0.340262	21.918	21.9282	0.0753577	0	0.268847	0.141914	0.0819342	-0.994397	FALSE	1.19918	TRUE	3	15	Inconclusive				N	N	80.4924
3	A3	FALSE	ggGc K1	luxAB	UNKNOWN	SYBR				1.99225	1.70162	2.33251	0.290625	0.340262	21.8584	21.9282	0.0753577	0	0.268847	0.141914	0.0819342	-0.994397	FALSE	1.19918	TRUE	3	15	Inconclusive				N	N	80.4352
4	A4	FALSE	ggGc K2	luxAB	UNKNOWN	SYBR				1.56501	1.37302	1.78383	0.191983	0.218827	21.7721	21.7852	0.117592	0	0.617076	0.117788	0.0680051	-0.646168	FALSE	1.19918	TRUE	3	15	Inconclusive				N	N	80.5024
5	A5	FALSE	ggGc K2	luxAB	UNKNOWN	SYBR				1.56501	1.37302	1.78383	0.191983	0.218827	21.6747	21.7852	0.117592	0	0.617076	0.117788	0.0680051	-0.646168	FALSE	1.19918	TRUE	3	15	Inconclusive				N	Y	80.4092	72.681
6	A6	FALSE	ggGc K2	luxAB	UNKNOWN	SYBR				1.56501	1.37302	1.78383	0.191983	0.218827	21.9088	21.7852	0.117592	0	0.617076	0.117788	0.0680051	-0.646168	FALSE	1.19918	TRUE	3	15	Inconclusive				N	N	80.3221
7	A7	FALSE	ggGc K3	luxAB	UNKNOWN	SYBR				2.06626	1.87553	2.27638	0.19073	0.210127	22.1371	22.2101	0.0839498	0	0.216225	0.0871651	0.0503248	-1.04702	FALSE	1.19918	TRUE	3	15	Inconclusive				N	N	80.3621
8	A8	FALSE	ggGc K3	luxAB	UNKNOWN	SYBR				2.06626	1.87553	2.27638	0.19073	0.210127	22.1912	22.2101	0.0839498	0	0.216225	0.0871651	0.0503248	-1.04702	FALSE	1.19918	TRUE	3	15	Inconclusive				N	N	80.3521
9	A9	FALSE	ggGc K3	luxAB	UNKNOWN	SYBR				2.06626	1.87553	2.27638	0.19073	0.210127	22.3018	22.2101	0.0839498	0	0.216225	0.0871651	0.0503248	-1.04702	FALSE	1.19918	TRUE	3	15	Inconclusive				N	N	80.33
10	A10	FALSE	ggGc K1	luxAB	NTC	SYBR									27.7129	27.7129							FALSE	1.19918	TRUE	3	15	Inconclusive				Y	N	80.29
11	A11	FALSE	ggGc K2	luxAB	NTC	SYBR									28.6583	28.6583							FALSE	1.19918	TRUE	3	15	Inconclusive				Y	N	80.4766
12	A12	FALSE	ggGc K3	luxAB	NTC	SYBR									28.0027	28.0027							FALSE	1.19918	TRUE	3	15	Inconclusive				Y	N	80.4266
13	B1	FALSE	ggGc K1	rnpa	UNKNOWN	SYBR									21.7546	21.6593	0.120253						FALSE	5.18594	TRUE	3	15	Inconclusive				N	N	84.8678
14	B2	FALSE	ggGc K1	rnpa	UNKNOWN	SYBR									21.6992	21.6593	0.120253						FALSE	5.18594	TRUE	3	15	Inconclusive				N	N	84.7772
15	B3	FALSE	ggGc K1	rnpa	UNKNOWN	SYBR									21.5242	21.6593	0.120253						FALSE	5.18594	TRUE	3	15	Inconclusive				N	N	84.7678
16	B4	FALSE	ggGc K2	rnpa	UNKNOWN	SYBR									21.17	21.1682	0.00679241						FALSE	5.18594	TRUE	3	15	Inconclusive				N	Y	84.8278	65.8342
17	B5	FALSE	ggGc K2	rnpa	UNKNOWN	SYBR									21.1606	21.1682	0.00679241						FALSE	5.18594	TRUE	3	15	Inconclusive				N	N	84.7702
18	B6	FALSE	ggGc K2	rnpa	UNKNOWN	SYBR									21.1738	21.1682	0.00679241						FALSE	5.18594	TRUE	3	15	Inconclusive				N	N	84.7402
19	B7	FALSE	ggGc K3	rnpa	UNKNOWN	SYBR									21.9805	21.9938	0.0234562						FALSE	5.18594	TRUE	3	15	Inconclusive				N	N	84.7196
20	B8	FALSE	ggGc K3	rnpa	UNKNOWN	SYBR									21.9801	21.9938	0.0234562						FALSE	5.18594	TRUE	3	15	Inconclusive				N	Y	84.7402	65.1961
21	B9	FALSE	ggGc K3	rnpa	UNKNOWN	SYBR									22.0209	21.9938	0.0234562						FALSE	5.18594	TRUE	3	15	Inconclusive				N	N	84.6796
22	B10	FALSE	ggGc K1	rnpa	NTC	SYBR									Undetermined								FALSE	5.18594	TRUE	3	15	Inconclusive				N	Y	84.8286	65.3943
23	B11	FALSE	ggGc K2	rnpa	NTC	SYBR									Undetermined								FALSE	5.18594	TRUE	3	15	Inconclusive				N	N
24	B12	FALSE	ggGc K3	rnpa	NTC	SYBR									Undetermined								FALSE	5.18594	TRUE	3	15	Inconclusive				N	N
25	C1	FALSE	ggAc K1	luxAB	UNKNOWN	SYBR				2.18877	1.70132	2.81588	0.487452	0.627115	21.2395	21.3854	0.225631	0	0.133125	0.226745	0.130911	-1.13012	FALSE	1.19918	TRUE	3	15	Inconclusive				N	N	80.3552
26	C2	FALSE	ggAc K1	luxAB	UNKNOWN	SYBR				2.18877	1.70132	2.81588	0.487452	0.627115	21.6453	21.3854	0.225631	0	0.133125	0.226745	0.130911	-1.13012	FALSE	1.19918	TRUE	3	15	Inconclusive				N	N	80.2652
27	C3	FALSE	ggAc K1	luxAB	UNKNOWN	SYBR				2.18877	1.70132	2.81588	0.487452	0.627115	21.2715	21.3854	0.225631	0	0.133125	0.226745	0.130911	-1.13012	FALSE	1.19918	TRUE	3	15	Inconclusive				N	N	80.2852
28	C4	FALSE	ggAc K2	luxAB	UNKNOWN	SYBR				2.41538	2.18815	2.66621	0.227232	0.25083	22.0789	22.0685	0.0277868	0	-0.00900777	0.0889218	0.051339	-1.27225	FALSE	1.19918	TRUE	3	15	Inconclusive				N	N	80.138
29	C5	FALSE	ggAc K2	luxAB	UNKNOWN	SYBR				2.41538	2.18815	2.66621	0.227232	0.25083	22.037	22.0685	0.0277868	0	-0.00900777	0.0889218	0.051339	-1.27225	FALSE	1.19918	TRUE	3	15	Inconclusive				N	N	80.2321
30	C6	FALSE	ggAc K2	luxAB	UNKNOWN	SYBR				2.41538	2.18815	2.66621	0.227232	0.25083	22.0895	22.0685	0.0277868	0	-0.00900777	0.0889218	0.051339	-1.27225	FALSE	1.19918	TRUE	3	15	Inconclusive				N	N	80.2153
31	C7	FALSE	ggAc K3	luxAB	UNKNOWN	SYBR				2.80766	2.38064	3.31128	0.427024	0.503621	22.0235	22.0611	0.0343633	0	-0.226124	0.148487	0.0857288	-1.48937	FALSE	1.19918	TRUE	3	15	Inconclusive				N	N	80.2221
32	C8	FALSE	ggAc K3	luxAB	UNKNOWN	SYBR				2.80766	2.38064	3.31128	0.427024	0.503621	22.069	22.0611	0.0343633	0	-0.226124	0.148487	0.0857288	-1.48937	FALSE	1.19918	TRUE	3	15	Inconclusive				N	N	80.2221
33	C9	FALSE	ggAc K3	luxAB	UNKNOWN	SYBR				2.80766	2.38064	3.31128	0.427024	0.503621	22.0909	22.0611	0.0343633	0	-0.226124	0.148487	0.0857288	-1.48937	FALSE	1.19918	TRUE	3	15	Inconclusive				N	N	80.1332
34	C10	FALSE	ggAc K1	luxAB	NTC	SYBR									28.6782	28.6782							FALSE	1.19918	TRUE	3	15	Inconclusive				Y	Y	80.3966	72.3711
35	C11	FALSE	ggAc K2	luxAB	NTC	SYBR									30.7572	30.7572							FALSE	1.19918	TRUE	3	15	Inconclusive				Y	Y	80.5633	72.176
36	C12	FALSE	ggAc K3	luxAB	NTC	SYBR									28.0331	28.0331							FALSE	1.19918	TRUE	3	15	Inconclusive				Y	N	80.32
37	D1	FALSE	ggAc K1	rnpa	UNKNOWN	SYBR									21.2731	21.2523	0.0224448						FALSE	5.18594	TRUE	3	15	Inconclusive				N	N	84.7372
38	D2	FALSE	ggAc K1	rnpa	UNKNOWN	SYBR									21.2552	21.2523	0.0224448						FALSE	5.18594	TRUE	3	15	Inconclusive				N	N	84.6772
39	D3	FALSE	ggAc K1	rnpa	UNKNOWN	SYBR									21.2285	21.2523	0.0224448						FALSE	5.18594	TRUE	3	15	Inconclusive				N	N	84.6672
40	D4	FALSE	ggAc K2	rnpa	UNKNOWN	SYBR									21.9959	22.0775	0.0844688						FALSE	5.18594	TRUE	3	15	Inconclusive				N	N	84.6772
41	D5	FALSE	ggAc K2	rnpa	UNKNOWN	SYBR									22.072	22.0775	0.0844688						FALSE	5.18594	TRUE	3	15	Inconclusive				N	N	84.6296
42	D6	FALSE	ggAc K2	rnpa	UNKNOWN	SYBR									22.1645	22.0775	0.0844688						FALSE	5.18594	TRUE	3	15	Inconclusive				N	N	84.6096
43	D7	FALSE	ggAc K3	rnpa	UNKNOWN	SYBR									22.3471	22.2873	0.144456						FALSE	5.18594	TRUE	3	15	Inconclusive				N	N	84.5996
44	D8	FALSE	ggAc K3	rnpa	UNKNOWN	SYBR									22.3922	22.2873	0.144456						FALSE	5.18594	TRUE	3	15	Inconclusive				N	N	84.6396
45	D9	FALSE	ggAc K3	rnpa	UNKNOWN	SYBR									22.1225	22.2873	0.144456						FALSE	5.18594	TRUE	3	15	Inconclusive				N	N	84.6099
46	D10	FALSE	ggAc K1	rnpa	NTC	SYBR									Undetermined								FALSE	5.18594	TRUE	3	15	Inconclusive				N	N
47	D11	FALSE	ggAc K2	rnpa	NTC	SYBR									Undetermined								FALSE	5.18594	TRUE	3	15	Inconclusive				N	Y	84.8086	65.3335	72.3007
48	D12	FALSE	ggAc K3	rnpa	NTC	SYBR									Undetermined								FALSE	5.18594	TRUE	3	15	Inconclusive				N	Y	84.8186	65.1043	71.8702
49	E1	FALSE	ggTc K1	luxAB	UNKNOWN	SYBR				1.57692	1.4029	1.77253	0.174024	0.19561	23.1911	23.1863	0.00555958	0	0.606134	0.105242	0.0607615	-0.65711	FALSE	1.19918	TRUE	3	15	Inconclusive				N	N	80.178
50	E2	FALSE	ggTc K1	luxAB	UNKNOWN	SYBR				1.57692	1.4029	1.77253	0.174024	0.19561	23.1875	23.1863	0.00555958	0	0.606134	0.105242	0.0607615	-0.65711	FALSE	1.19918	TRUE	3	15	Inconclusive				N	N	80.128
51	E3	FALSE	ggTc K1	luxAB	UNKNOWN	SYBR				1.57692	1.4029	1.77253	0.174024	0.19561	23.1802	23.1863	0.00555958	0	0.606134	0.105242	0.0607615	-0.65711	FALSE	1.19918	TRUE	3	15	Inconclusive				N	N	80.098
52	E4	FALSE	ggTc K2	luxAB	UNKNOWN	SYBR				1.37533	1.26521	1.49503	0.110118	0.119702	22.7169	22.7334	0.0331776	0	0.803465	0.0751093	0.0433644	-0.459779	FALSE	1.19918	TRUE	3	15	Inconclusive				N	N	80.168
53	E5	FALSE	ggTc K2	luxAB	UNKNOWN	SYBR				1.37533	1.26521	1.49503	0.110118	0.119702	22.7716	22.7334	0.0331776	0	0.803465	0.0751093	0.0433644	-0.459779	FALSE	1.19918	TRUE	3	15	Inconclusive				N	N	80.0353
54	E6	FALSE	ggTc K2	luxAB	UNKNOWN	SYBR				1.37533	1.26521	1.49503	0.110118	0.119702	22.7117	22.7334	0.0331776	0	0.803465	0.0751093	0.0433644	-0.459779	FALSE	1.19918	TRUE	3	15	Inconclusive				N	N	80.0553
55	E7	FALSE	ggTc K3	luxAB	UNKNOWN	SYBR				1.11581	0.985493	1.26336	0.130317	0.147549	22.0816	22.1491	0.0587852	0	1.10515	0.111775	0.0645335	-0.158092	FALSE	1.19918	TRUE	3	15	Inconclusive				N	N	80.0653
56	E8	FALSE	ggTc K3	luxAB	UNKNOWN	SYBR				1.11581	0.985493	1.26336	0.130317	0.147549	22.1762	22.1491	0.0587852	0	1.10515	0.111775	0.0645335	-0.158092	FALSE	1.19918	TRUE	3	15	Inconclusive				N	N	80.0953
57	E9	FALSE	ggTc K3	luxAB	UNKNOWN	SYBR				1.11581	0.985493	1.26336	0.130317	0.147549	22.1894	22.1491	0.0587852	0	1.10515	0.111775	0.0645335	-0.158092	FALSE	1.19918	TRUE	3	15	Inconclusive				N	N	80.1232
58	E10	FALSE	ggTc K1	luxAB	NTC	SYBR									27.9837	27.9837							FALSE	1.19918	TRUE	3	15	Inconclusive				Y	N	80.17
59	E11	FALSE	ggTc K2	luxAB	NTC	SYBR									28.268	28.268							FALSE	1.19918	TRUE	3	15	Inconclusive				Y	N	80.1432
60	E12	FALSE	ggTc K3	luxAB	NTC	SYBR									28.1103	28.1103							FALSE	1.19918	TRUE	3	15	Inconclusive				Y	N	80.25
61	F1	FALSE	ggTc K1	rnpa	UNKNOWN	SYBR									22.6722	22.5801	0.105095						FALSE	5.18594	TRUE	3	15	Inconclusive				N	N	84.5972
62	F2	FALSE	ggTc K1	rnpa	UNKNOWN	SYBR									22.6025	22.5801	0.105095						FALSE	5.18594	TRUE	3	15	Inconclusive				N	N	84.4961
63	F3	FALSE	ggTc K1	rnpa	UNKNOWN	SYBR									22.4657	22.5801	0.105095						FALSE	5.18594	TRUE	3	15	Inconclusive				N	N	84.5461
64	F4	FALSE	ggTc K2	rnpa	UNKNOWN	SYBR									21.8701	21.9299	0.0673844						FALSE	5.18594	TRUE	3	15	Inconclusive				N	N	84.5761
65	F5	FALSE	ggTc K2	rnpa	UNKNOWN	SYBR									21.9168	21.9299	0.0673844						FALSE	5.18594	TRUE	3	15	Inconclusive				N	N	84.5183
66	F6	FALSE	ggTc K2	rnpa	UNKNOWN	SYBR									22.0029	21.9299	0.0673844						FALSE	5.18594	TRUE	3	15	Inconclusive				N	N	84.4683
67	F7	FALSE	ggTc K3	rnpa	UNKNOWN	SYBR									21.0677	21.0439	0.0950685						FALSE	5.18594	TRUE	3	15	Inconclusive				N	N	84.4983
68	F8	FALSE	ggTc K3	rnpa	UNKNOWN	SYBR									21.1248	21.0439	0.0950685						FALSE	5.18594	TRUE	3	15	Inconclusive				N	N	84.5496
69	F9	FALSE	ggTc K3	rnpa	UNKNOWN	SYBR									20.9392	21.0439	0.0950685						FALSE	5.18594	TRUE	3	15	Inconclusive				N	N	84.5599
70	F10	FALSE	ggTc K1	rnpa	NTC	SYBR									Undetermined								FALSE	5.18594	TRUE	3	15	Inconclusive				N	Y	84.7796	68.8689
71	F11	FALSE	ggTc K2	rnpa	NTC	SYBR									Undetermined								FALSE	5.18594	TRUE	3	15	Inconclusive				N	Y	84.6896	68.6154	70.5575
72	F12	FALSE	ggTc K3	rnpa	NTC	SYBR									Undetermined								FALSE	5.18594	TRUE	3	15	Inconclusive				N	N
73	G1	FALSE	ggCc K1	luxAB	UNKNOWN	SYBR				1	0.780885	1.2806	0.219115	0.280598	23.2962	23.5056	0.181571	0	1.26324	0.222596	0.128516	0	FALSE	1.19918	TRUE	3	15	Inconclusive				N	N	80.228
74	G2	FALSE	ggCc K1	luxAB	UNKNOWN	SYBR				1	0.780885	1.2806	0.219115	0.280598	23.6199	23.5056	0.181571	0	1.26324	0.222596	0.128516	0	FALSE	1.19918	TRUE	3	15	Inconclusive				N	N	80.128
75	G3	FALSE	ggCc K1	luxAB	UNKNOWN	SYBR				1	0.780885	1.2806	0.219115	0.280598	23.6006	23.5056	0.181571	0	1.26324	0.222596	0.128516	0	FALSE	1.19918	TRUE	3	15	Inconclusive				N	N	80.0779
76	G4	FALSE	ggCc K2	luxAB	UNKNOWN	SYBR				1.07211	0.809533	1.41986	0.262578	0.347746	23.1108	23.2862	0.252496	0	1.16279	0.252836	0.145975	-0.100454	FALSE	1.19918	TRUE	3	15	Inconclusive				N	N	80.1479
77	G5	FALSE	ggCc K2	luxAB	UNKNOWN	SYBR				1.07211	0.809533	1.41986	0.262578	0.347746	23.5756	23.2862	0.252496	0	1.16279	0.252836	0.145975	-0.100454	FALSE	1.19918	TRUE	3	15	Inconclusive				N	N	80.0453
78	G6	FALSE	ggCc K2	luxAB	UNKNOWN	SYBR				1.07211	0.809533	1.41986	0.262578	0.347746	23.1721	23.2862	0.252496	0	1.16279	0.252836	0.145975	-0.100454	FALSE	1.19918	TRUE	3	15	Inconclusive				N	N	79.9983
79	G7	FALSE	ggCc K3	luxAB	UNKNOWN	SYBR				1.23449	1.10105	1.38411	0.133443	0.149616	23.0642	23.0597	0.0720585	0	0.959327	0.102957	0.0594425	-0.303917	FALSE	1.19918	TRUE	3	15	Inconclusive				N	N	80.0153
80	G8	FALSE	ggCc K3	luxAB	UNKNOWN	SYBR				1.23449	1.10105	1.38411	0.133443	0.149616	23.1294	23.0597	0.0720585	0	0.959327	0.102957	0.0594425	-0.303917	FALSE	1.19918	TRUE	3	15	Inconclusive				N	N	80.0653
81	G9	FALSE	ggCc K3	luxAB	UNKNOWN	SYBR				1.23449	1.10105	1.38411	0.133443	0.149616	22.9855	23.0597	0.0720585	0	0.959327	0.102957	0.0594425	-0.303917	FALSE	1.19918	TRUE	3	15	Inconclusive				N	N	80.1332
82	G10	FALSE	ggCc K1	luxAB	NTC	SYBR									29.4292	29.4292							FALSE	1.19918	TRUE	3	15	Inconclusive				Y	N	80.4566
83	G11	FALSE	ggCc K2	luxAB	NTC	SYBR									27.8367	27.8367							FALSE	1.19918	TRUE	3	15	Inconclusive				Y	N	80.27
84	G12	FALSE	ggCc K3	luxAB	NTC	SYBR									28.0558	28.0558							FALSE	1.19918	TRUE	3	15	Inconclusive				Y	N	80.3766
85	H1	FALSE	ggCc K1	rnpa	UNKNOWN	SYBR									22.257	22.2423	0.128768						FALSE	5.18594	TRUE	3	15	Inconclusive				N	N	84.7572
86	H2	FALSE	ggCc K1	rnpa	UNKNOWN	SYBR									22.3631	22.2423	0.128768						FALSE	5.18594	TRUE	3	15	Inconclusive				N	N	84.7172
87	H3	FALSE	ggCc K1	rnpa	UNKNOWN	SYBR									22.1069	22.2423	0.128768						FALSE	5.18594	TRUE	3	15	Inconclusive				N	N	84.6772
88	H4	FALSE	ggCc K2	rnpa	UNKNOWN	SYBR									22.1107	22.1234	0.0131031						FALSE	5.18594	TRUE	3	15	Inconclusive				N	N	84.7272
89	H5	FALSE	ggCc K2	rnpa	UNKNOWN	SYBR									22.1369	22.1234	0.0131031						FALSE	5.18594	TRUE	3	15	Inconclusive				N	N	84.5896
90	H6	FALSE	ggCc K2	rnpa	UNKNOWN	SYBR									22.1226	22.1234	0.0131031						FALSE	5.18594	TRUE	3	15	Inconclusive				N	N	84.5496
91	H7	FALSE	ggCc K3	rnpa	UNKNOWN	SYBR									22.1477	22.1004	0.0735377						FALSE	5.18594	TRUE	3	15	Inconclusive				N	N	84.5796
92	H8	FALSE	ggCc K3	rnpa	UNKNOWN	SYBR									22.1377	22.1004	0.0735377						FALSE	5.18594	TRUE	3	15	Inconclusive				N	N	84.6696
93	H9	FALSE	ggCc K3	rnpa	UNKNOWN	SYBR									22.0156	22.1004	0.0735377						FALSE	5.18594	TRUE	3	15	Inconclusive				N	N	84.6699
94	H10	FALSE	ggCc K1	rnpa	NTC	SYBR									Undetermined								FALSE	5.18594	TRUE	3	15	Inconclusive				N	N
95	H11	FALSE	ggCc K2	rnpa	NTC	SYBR									Undetermined								FALSE	5.18594	TRUE	3	15	Inconclusive				N	N
96	H12	FALSE	ggCc K3	rnpa	NTC	SYBR									Undetermined								FALSE	5.18594	TRUE	3	15	Inconclusive				N	Y	84.7986	65.7243
Analysis Type	Singleplex
Endogenous Control	rnpa
RQ Min/Max Confidence Level	95.0
Reference Sample	ggCc K1

## Sheet: Statistics & Manual Calculation
Manual calculation
		ggGc K1	ggGc K1.2	ggGc K1.3	ggGc K2	ggGc K2.2	ggGc K2.3	ggGc K3	ggGc K3.2	ggGc K3.3	ggAc K1	ggAc K1.2	ggAc K1.3	ggAc K2	ggAc K2.2	ggAc K2.3	ggAc K3	ggAc K3.2	ggAc K3.3	ggTc K1	ggTc K1.2	ggTc K1.3	ggTc K2	ggTc K2.2	ggTc K2.3	ggTc K3	ggTc K3.2	ggTc K3.3	ggCc K1	ggCc K1.2	ggCc K1.3	ggCc K2	ggCc K2.2	ggCc K2.3	ggCc K3	ggCc K3.2	ggCc K3.3
	Ct luxAB	22.0081	21.918	21.8584	21.7721	21.6747	21.9088	22.1371	22.1912	22.3018	21.2395	21.6453	21.2715	22.0789	22.037	22.0895	22.0235	22.069	22.0909	23.1911	23.1875	23.1802	22.7169	22.7716	22.7117	22.0816	22.1762	22.1894	23.2962	23.6199	23.6006	23.1108	23.5756	23.1721	23.0642	23.1294	22.9855
	Ct rnpA	21.7546	21.6992	21.5242	21.17	21.1606	21.1738	21.9805	21.9801	22.0209	21.2731	21.2552	21.2285	21.9959	22.072	22.1645	22.3471	22.3922	22.1225	22.6722	22.6025	22.4657	21.8701	21.9168	22.0029	21.0677	21.1248	20.9392	22.257	22.3631	22.1069	22.1107	22.1369	22.1226	22.1477	22.1377	22.0156
	∆Ct	0.25355	0.21875	0.334242	0.602087	0.514124	0.735018	0.156647	0.211107	0.280922	-0.0336666	0.390072	0.0429688	0.0830135	-0.0350018	-0.0750351	-0.323553	-0.323177	-0.031641	0.51886	0.585005	0.714539	0.846798	0.854828	0.708769	1.0139	1.05138	1.25017	1.03922	1.25673	1.49378	1.00009	1.43869	1.04958	0.91654	0.991629	0.969812
	∆∆Ct	-1.00969	-1.04449	-0.929002	-0.661157	-0.74912	-0.528226	-1.1066	-1.05214	-0.982322	-1.29691	-0.873172	-1.22028	-1.18023	-1.29825	-1.33828	-1.5868	-1.58642	-1.29488	-0.744384	-0.678239	-0.548705	-0.416446	-0.408416	-0.554475	-0.249341	-0.21186	-0.0130742	-0.224025	-0.00651105	0.230536	-0.263151	0.175448	-0.213661	-0.346704	-0.271615	-0.293432
	2^-∆∆Ct	2.01348	2.06264	1.90396	1.58135	1.68077	1.44215	2.15337	2.0736	1.97564	2.45702	1.83169	2.32991	2.26613	2.4593	2.5285	3.00382	3.00304	2.45357	1.67526	1.60019	1.46277	1.33464	1.32723	1.46863	1.18866	1.15818	1.0091	1.16799	1.00452	0.852318	1.2001	0.885492	1.15963	1.27165	1.20716	1.22555
	Average of 2^-∆∆Ct of technical triplicates	1.99336			1.56809			2.06754			2.20621			2.41797			2.82014			1.57941			1.37683			1.11865			1.00828			1.08174			1.23479
	Average of average of 2^-∆∆Ct of technical triplicates of biological triplicates	1.87633									2.48144									1.3583									1.10827
	Average of ggCc K1 ∆Ct of technical triplicates which is used as the calibrator	1.26324
Statistical Analysis |	Wilcoxon Test (p-value) was calculated using Rstudio
	Wilcoxon rank sum test with continuity correction of ggCc and ggTc
	data: c(1.04, 1.26, 1.49, 1, 1.44, 1.05, 0.92, 0.99, 0.97) and c(0.52, 0.59, 0.71, 0.85, 0.85, 0.71, 1.01, 1.05, 1.25)
	W = 65.5, p-value = 0.03025
	alternative hypothesis: true location shift is not equal to 0
	Wilcoxon rank sum test with continuity correction of ggCc and ggAc
	data: c(1.04, 1.26, 1.49, 1, 1.44, 1.05, 0.92, 0.99, 0.97) and c(-0.03, 0.39, 0.04, 0.08, -0.04, -0.08, -0.32, -0.32, -0.03)
	W = 81, p-value = 0.0004066
	alternative hypothesis: true location shift is not equal to 0
	Wilcoxon rank sum exact test of ggCc and ggGc
	data: c(1.04, 1.26, 1.49, 1, 1.44, 1.05, 0.92, 0.99, 0.97) and c(0.25, 0.22, 0.33, 0.6, 0.51, 0.74, 0.16, 0.21, 0.28)
	W = 81, p-value = 4.114e-05
	alternative hypothesis: true location shift is not equal to 0

## Sheet: Run Information
Chemistry	Dye-based
Date Created	2024-02-07 16:42:06 PM CET
Experiment Comment
Experiment File Name	U:\Promotion DNA Methyltransferasen Synechocystis PCC6803\Nippon qFYR\Experiments\2024-02-07_luxAB.qps
Experiment Name	2024-02-07_luxAB
Experiment Run End Time	2024-02-07 16:05:04 PM CET
Experiment Run Start Time	2024-02-07 14:12:04 PM CET
Experiment Type	Comparative Cq (ΔΔCq)
Instrument Serial Number	AX96B22K09M08
Instrument Type	FastGene qFYR
Lid Temperature	100.0
Plastic manufacturer
Post-read Stage/Step
Pre-read Stage/Step
Quantification Cycle Method	Cq
Sample Volume	20.0
Sealing method
Signal Smoothing On	true
Software version	1.0
Stage where Melt Analysis is performed	Stage3
Stage/ Cycle where Cq Analysis is performed	Stage2, Step2
Template type	cDNA
User Name
Stage: 1 Hold Stage
Step 1:Set temperature：50.0℃,Keep 20 s Rate：4.0℃/s
Step 2:Set temperature：95.0℃,Keep 600 s Rate：4.0℃/s
Stage: 2 Cycling Stage
Step 1:Set temperature：95.0℃,Keep 15 s Rate：4.0℃/s
Step 2:Set temperature：64.0℃,Keep 30 s Rate：4.0℃/s，Collect data
Cycle 35 times
Stage: 3 Melt Curve Stage
Step 1:Set temperature：95.0℃,Keep 15 s Rate：4.0℃/s
Step 2:Set temperature：64.0℃,Keep 60 s Rate：4.0℃/s
Step 3:Set temperature：95.0℃,Keep 1 s,Collection data interval 0.2 ℃

## Sheet: Sample Setup
Chemistry	Dye-based
Date Created	2024-02-07 16:42:06 PM CET
Experiment Comment
Experiment File Name	U:\Promotion DNA Methyltransferasen Synechocystis PCC6803\Nippon qFYR\Experiments\2024-02-07_luxAB.qps
Experiment Name	2024-02-07_luxAB
Experiment Run End Time	2024-02-07 16:05:04 PM CET
Experiment Run Start Time	2024-02-07 14:12:04 PM CET
Experiment Type	Comparative Cq (ΔΔCq)
Instrument Serial Number	AX96B22K09M08
Instrument Type	FastGene qFYR
Lid Temperature	100.0
Plastic manufacturer
Post-read Stage/Step
Pre-read Stage/Step
Quantification Cycle Method	Cq
Sample Volume	20.0
Sealing method
Signal Smoothing On	true
Software version	1.0
Stage where Melt Analysis is performed	Stage3
Stage/ Cycle where Cq Analysis is performed	Stage2, Step2
Template type	cDNA
User Name
Well	Well Position	Sample Name	Sample Color	Target Name	Target Color	Task	Reporter	Quantity	Comments
1	A1	ggGc K1	RGB(0,255,0)	luxAB	RGB(224,79,95)	UNKNOWN	SYBR
2	A2	ggGc K1	RGB(0,255,0)	luxAB	RGB(224,79,95)	UNKNOWN	SYBR
3	A3	ggGc K1	RGB(0,255,0)	luxAB	RGB(224,79,95)	UNKNOWN	SYBR
4	A4	ggGc K2	RGB(0,0,255)	luxAB	RGB(224,79,95)	UNKNOWN	SYBR
5	A5	ggGc K2	RGB(0,0,255)	luxAB	RGB(224,79,95)	UNKNOWN	SYBR
6	A6	ggGc K2	RGB(0,0,255)	luxAB	RGB(224,79,95)	UNKNOWN	SYBR
7	A7	ggGc K3	RGB(255,0,0)	luxAB	RGB(224,79,95)	UNKNOWN	SYBR
8	A8	ggGc K3	RGB(255,0,0)	luxAB	RGB(224,79,95)	UNKNOWN	SYBR
9	A9	ggGc K3	RGB(255,0,0)	luxAB	RGB(224,79,95)	UNKNOWN	SYBR
10	A10	ggGc K1	RGB(0,255,0)	luxAB	RGB(224,79,95)	NTC	SYBR
11	A11	ggGc K2	RGB(0,0,255)	luxAB	RGB(224,79,95)	NTC	SYBR
12	A12	ggGc K3	RGB(255,0,0)	luxAB	RGB(224,79,95)	NTC	SYBR
13	B1	ggGc K1	RGB(0,255,0)	rnpa	RGB(238,238,0)	UNKNOWN	SYBR
14	B2	ggGc K1	RGB(0,255,0)	rnpa	RGB(238,238,0)	UNKNOWN	SYBR
15	B3	ggGc K1	RGB(0,255,0)	rnpa	RGB(238,238,0)	UNKNOWN	SYBR
16	B4	ggGc K2	RGB(0,0,255)	rnpa	RGB(238,238,0)	UNKNOWN	SYBR
17	B5	ggGc K2	RGB(0,0,255)	rnpa	RGB(238,238,0)	UNKNOWN	SYBR
18	B6	ggGc K2	RGB(0,0,255)	rnpa	RGB(238,238,0)	UNKNOWN	SYBR
19	B7	ggGc K3	RGB(255,0,0)	rnpa	RGB(238,238,0)	UNKNOWN	SYBR
20	B8	ggGc K3	RGB(255,0,0)	rnpa	RGB(238,238,0)	UNKNOWN	SYBR
21	B9	ggGc K3	RGB(255,0,0)	rnpa	RGB(238,238,0)	UNKNOWN	SYBR
22	B10	ggGc K1	RGB(0,255,0)	rnpa	RGB(238,238,0)	NTC	SYBR
23	B11	ggGc K2	RGB(0,0,255)	rnpa	RGB(238,238,0)	NTC	SYBR
24	B12	ggGc K3	RGB(255,0,0)	rnpa	RGB(238,238,0)	NTC	SYBR
25	C1	ggAc K1	RGB(255,127,0)	luxAB	RGB(224,79,95)	UNKNOWN	SYBR
26	C2	ggAc K1	RGB(255,127,0)	luxAB	RGB(224,79,95)	UNKNOWN	SYBR
27	C3	ggAc K1	RGB(255,127,0)	luxAB	RGB(224,79,95)	UNKNOWN	SYBR
28	C4	ggAc K2	RGB(224,79,95)	luxAB	RGB(224,79,95)	UNKNOWN	SYBR
29	C5	ggAc K2	RGB(224,79,95)	luxAB	RGB(224,79,95)	UNKNOWN	SYBR
30	C6	ggAc K2	RGB(224,79,95)	luxAB	RGB(224,79,95)	UNKNOWN	SYBR
31	C7	ggAc K3	RGB(0,128,128)	luxAB	RGB(224,79,95)	UNKNOWN	SYBR
32	C8	ggAc K3	RGB(0,128,128)	luxAB	RGB(224,79,95)	UNKNOWN	SYBR
33	C9	ggAc K3	RGB(0,128,128)	luxAB	RGB(224,79,95)	UNKNOWN	SYBR
34	C10	ggAc K1	RGB(255,127,0)	luxAB	RGB(224,79,95)	NTC	SYBR
35	C11	ggAc K2	RGB(224,79,95)	luxAB	RGB(224,79,95)	NTC	SYBR
36	C12	ggAc K3	RGB(0,128,128)	luxAB	RGB(224,79,95)	NTC	SYBR
37	D1	ggAc K1	RGB(255,127,0)	rnpa	RGB(238,238,0)	UNKNOWN	SYBR
38	D2	ggAc K1	RGB(255,127,0)	rnpa	RGB(238,238,0)	UNKNOWN	SYBR
39	D3	ggAc K1	RGB(255,127,0)	rnpa	RGB(238,238,0)	UNKNOWN	SYBR
40	D4	ggAc K2	RGB(224,79,95)	rnpa	RGB(238,238,0)	UNKNOWN	SYBR
41	D5	ggAc K2	RGB(224,79,95)	rnpa	RGB(238,238,0)	UNKNOWN	SYBR
42	D6	ggAc K2	RGB(224,79,95)	rnpa	RGB(238,238,0)	UNKNOWN	SYBR
43	D7	ggAc K3	RGB(0,128,128)	rnpa	RGB(238,238,0)	UNKNOWN	SYBR
44	D8	ggAc K3	RGB(0,128,128)	rnpa	RGB(238,238,0)	UNKNOWN	SYBR
45	D9	ggAc K3	RGB(0,128,128)	rnpa	RGB(238,238,0)	UNKNOWN	SYBR
46	D10	ggAc K1	RGB(255,127,0)	rnpa	RGB(238,238,0)	NTC	SYBR
47	D11	ggAc K2	RGB(224,79,95)	rnpa	RGB(238,238,0)	NTC	SYBR
48	D12	ggAc K3	RGB(0,128,128)	rnpa	RGB(238,238,0)	NTC	SYBR
49	E1	ggTc K1	RGB(0,139,69)	luxAB	RGB(224,79,95)	UNKNOWN	SYBR
50	E2	ggTc K1	RGB(0,139,69)	luxAB	RGB(224,79,95)	UNKNOWN	SYBR
51	E3	ggTc K1	RGB(0,139,69)	luxAB	RGB(224,79,95)	UNKNOWN	SYBR
52	E4	ggTc K2	RGB(255,255,0)	luxAB	RGB(224,79,95)	UNKNOWN	SYBR
53	E5	ggTc K2	RGB(255,255,0)	luxAB	RGB(224,79,95)	UNKNOWN	SYBR
54	E6	ggTc K2	RGB(255,255,0)	luxAB	RGB(224,79,95)	UNKNOWN	SYBR
55	E7	ggTc K3	RGB(139,137,112)	luxAB	RGB(224,79,95)	UNKNOWN	SYBR
56	E8	ggTc K3	RGB(139,137,112)	luxAB	RGB(224,79,95)	UNKNOWN	SYBR
57	E9	ggTc K3	RGB(139,137,112)	luxAB	RGB(224,79,95)	UNKNOWN	SYBR
58	E10	ggTc K1	RGB(0,139,69)	luxAB	RGB(224,79,95)	NTC	SYBR
59	E11	ggTc K2	RGB(255,255,0)	luxAB	RGB(224,79,95)	NTC	SYBR
60	E12	ggTc K3	RGB(139,137,112)	luxAB	RGB(224,79,95)	NTC	SYBR
61	F1	ggTc K1	RGB(0,139,69)	rnpa	RGB(238,238,0)	UNKNOWN	SYBR
62	F2	ggTc K1	RGB(0,139,69)	rnpa	RGB(238,238,0)	UNKNOWN	SYBR
63	F3	ggTc K1	RGB(0,139,69)	rnpa	RGB(238,238,0)	UNKNOWN	SYBR
64	F4	ggTc K2	RGB(255,255,0)	rnpa	RGB(238,238,0)	UNKNOWN	SYBR
65	F5	ggTc K2	RGB(255,255,0)	rnpa	RGB(238,238,0)	UNKNOWN	SYBR
66	F6	ggTc K2	RGB(255,255,0)	rnpa	RGB(238,238,0)	UNKNOWN	SYBR
67	F7	ggTc K3	RGB(139,137,112)	rnpa	RGB(238,238,0)	UNKNOWN	SYBR
68	F8	ggTc K3	RGB(139,137,112)	rnpa	RGB(238,238,0)	UNKNOWN	SYBR
69	F9	ggTc K3	RGB(139,137,112)	rnpa	RGB(238,238,0)	UNKNOWN	SYBR
70	F10	ggTc K1	RGB(0,139,69)	rnpa	RGB(238,238,0)	NTC	SYBR
71	F11	ggTc K2	RGB(255,255,0)	rnpa	RGB(238,238,0)	NTC	SYBR
72	F12	ggTc K3	RGB(139,137,112)	rnpa	RGB(238,238,0)	NTC	SYBR
73	G1	ggCc K1	RGB(128,128,0)	luxAB	RGB(224,79,95)	UNKNOWN	SYBR
74	G2	ggCc K1	RGB(128,128,0)	luxAB	RGB(224,79,95)	UNKNOWN	SYBR
75	G3	ggCc K1	RGB(128,128,0)	luxAB	RGB(224,79,95)	UNKNOWN	SYBR
76	G4	ggCc K2	RGB(142,56,142)	luxAB	RGB(224,79,95)	UNKNOWN	SYBR
77	G5	ggCc K2	RGB(142,56,142)	luxAB	RGB(224,79,95)	UNKNOWN	SYBR
78	G6	ggCc K2	RGB(142,56,142)	luxAB	RGB(224,79,95)	UNKNOWN	SYBR
79	G7	ggCc K3	RGB(198,113,113)	luxAB	RGB(224,79,95)	UNKNOWN	SYBR
80	G8	ggCc K3	RGB(198,113,113)	luxAB	RGB(224,79,95)	UNKNOWN	SYBR
81	G9	ggCc K3	RGB(198,113,113)	luxAB	RGB(224,79,95)	UNKNOWN	SYBR
82	G10	ggCc K1	RGB(128,128,0)	luxAB	RGB(224,79,95)	NTC	SYBR
83	G11	ggCc K2	RGB(142,56,142)	luxAB	RGB(224,79,95)	NTC	SYBR
84	G12	ggCc K3	RGB(198,113,113)	luxAB	RGB(224,79,95)	NTC	SYBR
85	H1	ggCc K1	RGB(128,128,0)	rnpa	RGB(238,238,0)	UNKNOWN	SYBR
86	H2	ggCc K1	RGB(128,128,0)	rnpa	RGB(238,238,0)	UNKNOWN	SYBR
87	H3	ggCc K1	RGB(128,128,0)	rnpa	RGB(238,238,0)	UNKNOWN	SYBR
88	H4	ggCc K2	RGB(142,56,142)	rnpa	RGB(238,238,0)	UNKNOWN	SYBR
89	H5	ggCc K2	RGB(142,56,142)	rnpa	RGB(238,238,0)	UNKNOWN	SYBR
90	H6	ggCc K2	RGB(142,56,142)	rnpa	RGB(238,238,0)	UNKNOWN	SYBR
91	H7	ggCc K3	RGB(198,113,113)	rnpa	RGB(238,238,0)	UNKNOWN	SYBR
92	H8	ggCc K3	RGB(198,113,113)	rnpa	RGB(238,238,0)	UNKNOWN	SYBR
93	H9	ggCc K3	RGB(198,113,113)	rnpa	RGB(238,238,0)	UNKNOWN	SYBR
94	H10	ggCc K1	RGB(128,128,0)	rnpa	RGB(238,238,0)	NTC	SYBR
95	H11	ggCc K2	RGB(142,56,142)	rnpa	RGB(238,238,0)	NTC	SYBR
96	H12	ggCc K3	RGB(198,113,113)	rnpa	RGB(238,238,0)	NTC	SYBR

## Sheet: Amplification Data
Chemistry	Dye-based
Date Created	2024-02-07 16:42:06 PM CET
Experiment Comment
Experiment File Name	U:\Promotion DNA Methyltransferasen Synechocystis PCC6803\Nippon qFYR\Experiments\2024-02-07_luxAB.qps
Experiment Name	2024-02-07_luxAB
Experiment Run End Time	2024-02-07 16:05:04 PM CET
Experiment Run Start Time	2024-02-07 14:12:04 PM CET
Experiment Type	Comparative Cq (ΔΔCq)
Instrument Serial Number	AX96B22K09M08
Instrument Type	FastGene qFYR
Lid Temperature	100.0
Plastic manufacturer
Post-read Stage/Step
Pre-read Stage/Step
Quantification Cycle Method	Cq
Sample Volume	20.0
Sealing method
Signal Smoothing On	true
Software version	1.0
Stage where Melt Analysis is performed	Stage3
Stage/ Cycle where Cq Analysis is performed	Stage2, Step2
Template type	cDNA
User Name
Well	Well Position	Cycle	Target Name	Rn	Delta Rn
1	A1	1	luxAB	0.962772	-0.0372283
1	A1	2	luxAB	0.968045	-0.0319554
1	A1	3	luxAB	0.972019	-0.0279805
1	A1	4	luxAB	0.975026	-0.024974
1	A1	5	luxAB	0.977328	-0.0226719
1	A1	6	luxAB	0.979045	-0.0209548
1	A1	7	luxAB	0.980373	-0.0196269
1	A1	8	luxAB	0.981404	-0.0185956
1	A1	9	luxAB	0.982163	-0.0178375
1	A1	10	luxAB	0.982647	-0.0173532
1	A1	11	luxAB	0.982858	-0.0171416
1	A1	12	luxAB	0.982776	-0.0172241
1	A1	13	luxAB	0.98235	-0.0176503
1	A1	14	luxAB	0.981588	-0.0184119
1	A1	15	luxAB	0.980638	-0.0193624
1	A1	16	luxAB	0.979748	-0.0202518
1	A1	17	luxAB	0.979218	-0.0207821
1	A1	18	luxAB	0.979732	-0.020268
1	A1	19	luxAB	0.984944	-0.0150556
1	A1	20	luxAB	0.986633	-0.0133665
1	A1	21	luxAB	0.992962	-0.00703818
1	A1	22	luxAB	1.19354	0.193539
1	A1	23	luxAB	1.65381	0.65381
1	A1	24	luxAB	2.43627	1.43627
1	A1	25	luxAB	3.70551	2.70551
1	A1	26	luxAB	5.61057	4.61057
1	A1	27	luxAB	8.21541	7.21541
1	A1	28	luxAB	11.3987	10.3987
1	A1	29	luxAB	14.819	13.819
1	A1	30	luxAB	17.5875	16.5875
1	A1	31	luxAB	19.5638	18.5638
1	A1	32	luxAB	20.8514	19.8514
1	A1	33	luxAB	21.5624	20.5624
1	A1	34	luxAB	21.9079	20.9079
1	A1	35	luxAB	22.039	21.039
2	A2	1	luxAB	0.967794	-0.0322064
2	A2	2	luxAB	0.973197	-0.0268031
2	A2	3	luxAB	0.976879	-0.0231214
2	A2	4	luxAB	0.979586	-0.0204135
2	A2	5	luxAB	0.981854	-0.0181463
2	A2	6	luxAB	0.983766	-0.0162339
2	A2	7	luxAB	0.985325	-0.014675
2	A2	8	luxAB	0.986484	-0.0135159
2	A2	9	luxAB	0.987258	-0.0127421
2	A2	10	luxAB	0.987691	-0.0123093
2	A2	11	luxAB	0.98781	-0.0121897
2	A2	12	luxAB	0.987624	-0.0123764
2	A2	13	luxAB	0.987128	-0.0128716
2	A2	14	luxAB	0.98636	-0.0136399
2	A2	15	luxAB	0.985444	-0.0145564
2	A2	16	luxAB	0.9846	-0.0153995
2	A2	17	luxAB	0.984119	-0.0158808
2	A2	18	luxAB	0.984704	-0.015296
2	A2	19	luxAB	0.990103	-0.00989741
2	A2	20	luxAB	0.99193	-0.00806999
2	A2	21	luxAB	1.02086	0.0208565
2	A2	22	luxAB	1.22301	0.223009
2	A2	23	luxAB	1.68257	0.682571
2	A2	24	luxAB	2.45662	1.45662
2	A2	25	luxAB	3.70286	2.70286
2	A2	26	luxAB	5.55472	4.55472
2	A2	27	luxAB	8.05098	7.05098
2	A2	28	luxAB	11.049	10.049
2	A2	29	luxAB	14.2103	13.2103
2	A2	30	luxAB	16.7144	15.7144
2	A2	31	luxAB	18.4814	17.4814
2	A2	32	luxAB	19.6274	18.6274
2	A2	33	luxAB	20.2553	19.2553
2	A2	34	luxAB	20.5554	19.5554
2	A2	35	luxAB	20.6629	19.6629
3	A3	1	luxAB	0.964159	-0.0358409
3	A3	2	luxAB	0.97035	-0.0296499
3	A3	3	luxAB	0.974916	-0.0250838
3	A3	4	luxAB	0.978282	-0.0217182
3	A3	5	luxAB	0.980812	-0.0191876
3	A3	6	luxAB	0.982713	-0.0172872
3	A3	7	luxAB	0.984246	-0.0157538
3	A3	8	luxAB	0.98547	-0.0145304
3	A3	9	luxAB	0.986326	-0.0136739
3	A3	10	luxAB	0.986789	-0.0132111
3	A3	11	luxAB	0.986923	-0.0130775
3	A3	12	luxAB	0.986796	-0.0132042
3	A3	13	luxAB	0.986405	-0.0135945
3	A3	14	luxAB	0.985748	-0.0142519
3	A3	15	luxAB	0.984912	-0.015088
3	A3	16	luxAB	0.98408	-0.0159198
3	A3	17	luxAB	0.983537	-0.0164632
3	A3	18	luxAB	0.984046	-0.0159536
3	A3	19	luxAB	0.989592	-0.0104079
3	A3	20	luxAB	0.991315	-0.00868452
3	A3	21	luxAB	1.02202	0.0220168
3	A3	22	luxAB	1.24051	0.240514
3	A3	23	luxAB	1.73509	0.735093
3	A3	24	luxAB	2.56101	1.56101
3	A3	25	luxAB	3.87869	2.87869
3	A3	26	luxAB	5.82429	4.82429
3	A3	27	luxAB	8.43855	7.43855
3	A3	28	luxAB	11.5753	10.5753
3	A3	29	luxAB	14.8857	13.8857
3	A3	30	luxAB	17.5132	16.5132
3	A3	31	luxAB	19.3683	18.3683
3	A3	32	luxAB	20.5698	19.5698
3	A3	33	luxAB	21.2254	20.2254
3	A3	34	luxAB	21.5387	20.5387
3	A3	35	luxAB	21.6579	20.6579
4	A4	1	luxAB	0.966799	-0.0332012
4	A4	2	luxAB	0.973008	-0.0269923
4	A4	3	luxAB	0.97739	-0.02261
4	A4	4	luxAB	0.980575	-0.019425
4	A4	5	luxAB	0.983035	-0.0169647
4	A4	6	luxAB	0.984933	-0.0150666
4	A4	7	luxAB	0.986479	-0.0135214
4	A4	8	luxAB	0.987759	-0.0122415
4	A4	9	luxAB	0.98875	-0.0112501
4	A4	10	luxAB	0.98936	-0.0106397
4	A4	11	luxAB	0.989541	-0.0104587
4	A4	12	luxAB	0.989353	-0.0106466
4	A4	13	luxAB	0.988901	-0.0110985
4	A4	14	luxAB	0.98826	-0.0117403
4	A4	15	luxAB	0.987477	-0.0125235
4	A4	16	luxAB	0.986673	-0.0133266
4	A4	17	luxAB	0.986113	-0.0138873
4	A4	18	luxAB	0.986601	-0.0133994
4	A4	19	luxAB	0.992297	-0.00770259
4	A4	20	luxAB	0.9941	-0.00589991
4	A4	21	luxAB	1.03843	0.0384338
4	A4	22	luxAB	1.26218	0.262183
4	A4	23	luxAB	1.76343	0.763427
4	A4	24	luxAB	2.59283	1.59283
4	A4	25	luxAB	3.90932	2.90932
4	A4	26	luxAB	5.84248	4.84248
4	A4	27	luxAB	8.41592	7.41592
4	A4	28	luxAB	11.4621	10.4621
4	A4	29	luxAB	14.6242	13.6242
4	A4	30	luxAB	17.0886	16.0886
4	A4	31	luxAB	18.8134	17.8134
4	A4	32	luxAB	19.9287	18.9287
4	A4	33	luxAB	20.5363	19.5363
4	A4	34	luxAB	20.8237	19.8237
4	A4	35	luxAB	20.9254	19.9254
5	A5	1	luxAB	0.964182	-0.0358182
5	A5	2	luxAB	0.97062	-0.0293804
5	A5	3	luxAB	0.97504	-0.0249602
5	A5	4	luxAB	0.97832	-0.0216796
5	A5	5	luxAB	0.981094	-0.0189064
5	A5	6	luxAB	0.983494	-0.0165055
5	A5	7	luxAB	0.985543	-0.0144565
5	A5	8	luxAB	0.987143	-0.0128568
5	A5	9	luxAB	0.988185	-0.0118154
5	A5	10	luxAB	0.988612	-0.0113882
5	A5	11	luxAB	0.988491	-0.0115094
5	A5	12	luxAB	0.988021	-0.0119793
5	A5	13	luxAB	0.987411	-0.0125887
5	A5	14	luxAB	0.986755	-0.0132448
5	A5	15	luxAB	0.986029	-0.0139707
5	A5	16	luxAB	0.98528	-0.0147201
5	A5	17	luxAB	0.984749	-0.015251
5	A5	18	luxAB	0.985329	-0.0146714
5	A5	19	luxAB	0.99166	-0.00833952
5	A5	20	luxAB	0.993663	-0.00633717
5	A5	21	luxAB	1.04417	0.0441681
5	A5	22	luxAB	1.2922	0.292203
5	A5	23	luxAB	1.84371	0.843713
5	A5	24	luxAB	2.74832	1.74832
5	A5	25	luxAB	4.17391	3.17391
5	A5	26	luxAB	6.25502	5.25502
5	A5	27	luxAB	9.01417	8.01417
5	A5	28	luxAB	12.2742	11.2742
5	A5	29	luxAB	15.6589	14.6589
5	A5	30	luxAB	18.3001	17.3001
5	A5	31	luxAB	20.1496	19.1496
5	A5	32	luxAB	21.3454	20.3454
5	A5	33	luxAB	21.9966	20.9966
5	A5	34	luxAB	22.3051	21.3051
5	A5	35	luxAB	22.4161	21.4161
6	A6	1	luxAB	0.964574	-0.0354259
6	A6	2	luxAB	0.970731	-0.0292688
6	A6	3	luxAB	0.975008	-0.0249922
6	A6	4	luxAB	0.978206	-0.0217944
6	A6	5	luxAB	0.980898	-0.019102
6	A6	6	luxAB	0.983149	-0.0168506
6	A6	7	luxAB	0.984906	-0.0150942
6	A6	8	luxAB	0.986085	-0.0139148
6	A6	9	luxAB	0.986744	-0.0132557
6	A6	10	luxAB	0.987015	-0.0129849
6	A6	11	luxAB	0.987005	-0.0129948
6	A6	12	luxAB	0.986761	-0.0132387
6	A6	13	luxAB	0.986288	-0.0137119
6	A6	14	luxAB	0.985609	-0.0143915
6	A6	15	luxAB	0.984817	-0.0151833
6	A6	16	luxAB	0.984087	-0.0159128
6	A6	17	luxAB	0.983675	-0.0163252
6	A6	18	luxAB	0.984305	-0.0156955
6	A6	19	luxAB	0.989766	-0.0102338
6	A6	20	luxAB	0.991589	-0.00841111
6	A6	21	luxAB	1.01999	0.0199934
6	A6	22	luxAB	1.22539	0.225387
6	A6	23	luxAB	1.69052	0.690523
6	A6	24	luxAB	2.46874	1.46874
6	A6	25	luxAB	3.71367	2.71367
6	A6	26	luxAB	5.55601	4.55601
6	A6	27	luxAB	8.03488	7.03488
6	A6	28	luxAB	11.012	10.012
6	A6	29	luxAB	14.157	13.157
6	A6	30	luxAB	16.6602	15.6602
6	A6	31	luxAB	18.4318	17.4318
6	A6	32	luxAB	19.5824	18.5824
6	A6	33	luxAB	20.2145	19.2145
6	A6	34	luxAB	20.522	19.522
6	A6	35	luxAB	20.6462	19.6462
7	A7	1	luxAB	0.967887	-0.0321135
7	A7	2	luxAB	0.97314	-0.02686
7	A7	3	luxAB	0.976601	-0.023399
7	A7	4	luxAB	0.978985	-0.0210153
7	A7	5	luxAB	0.980816	-0.0191844
7	A7	6	luxAB	0.982234	-0.0177656
7	A7	7	luxAB	0.983408	-0.016592
7	A7	8	luxAB	0.98441	-0.01559
7	A7	9	luxAB	0.985211	-0.0147894
7	A7	10	luxAB	0.985667	-0.0143334
7	A7	11	luxAB	0.985681	-0.0143186
7	A7	12	luxAB	0.985355	-0.0146445
7	A7	13	luxAB	0.984904	-0.0150957
7	A7	14	luxAB	0.984458	-0.0155417
7	A7	15	luxAB	0.984015	-0.0159852
7	A7	16	luxAB	0.983576	-0.0164243
7	A7	17	luxAB	0.983258	-0.0167418
7	A7	18	luxAB	0.983612	-0.0163881
7	A7	19	luxAB	0.987667	-0.0123335
7	A7	20	luxAB	0.988948	-0.011052
7	A7	21	luxAB	0.992144	-0.00785613
7	A7	22	luxAB	1.15292	0.152916
7	A7	23	luxAB	1.52608	0.526083
7	A7	24	luxAB	2.17096	1.17096
7	A7	25	luxAB	3.23611	2.23611
7	A7	26	luxAB	4.87276	3.87276
7	A7	27	luxAB	7.18167	6.18167
7	A7	28	luxAB	10.1172	9.11722
7	A7	29	luxAB	13.4188	12.4188
7	A7	30	luxAB	16.6645	15.6645
7	A7	31	luxAB	19.0465	18.0465
7	A7	32	luxAB	20.6624	19.6624
7	A7	33	luxAB	21.7012	20.7012
7	A7	34	luxAB	22.2799	21.2799
7	A7	35	luxAB	22.5033	21.5033
8	A8	1	luxAB	0.964941	-0.0350587
8	A8	2	luxAB	0.97005	-0.0299498
8	A8	3	luxAB	0.973901	-0.0260993
8	A8	4	luxAB	0.976844	-0.0231559
8	A8	5	luxAB	0.979135	-0.0208648
8	A8	6	luxAB	0.98084	-0.0191599
8	A8	7	luxAB	0.982097	-0.0179027
8	A8	8	luxAB	0.982979	-0.0170214
8	A8	9	luxAB	0.983524	-0.0164757
8	A8	10	luxAB	0.983779	-0.0162211
8	A8	11	luxAB	0.983799	-0.0162011
8	A8	12	luxAB	0.98362	-0.0163801
8	A8	13	luxAB	0.983238	-0.0167621
8	A8	14	luxAB	0.982668	-0.0173317
8	A8	15	luxAB	0.982012	-0.0179882
8	A8	16	luxAB	0.981453	-0.0185471
8	A8	17	luxAB	0.981218	-0.0187824
8	A8	18	luxAB	0.981813	-0.0181873
8	A8	19	luxAB	0.985982	-0.0140184
8	A8	20	luxAB	0.987347	-0.012653
8	A8	21	luxAB	0.982154	-0.0178456
8	A8	22	luxAB	1.13731	0.137309
8	A8	23	luxAB	1.49947	0.499471
8	A8	24	luxAB	2.12751	1.12751
8	A8	25	luxAB	3.16678	2.16678
8	A8	26	luxAB	4.7709	3.7709
8	A8	27	luxAB	7.05275	6.05275
8	A8	28	luxAB	9.98813	8.98813
8	A8	29	luxAB	13.3358	12.3358
8	A8	30	luxAB	16.6759	15.6759
8	A8	31	luxAB	19.1624	18.1624
8	A8	32	luxAB	20.8609	19.8609
8	A8	33	luxAB	21.9532	20.9532
8	A8	34	luxAB	22.5635	21.5635
8	A8	35	luxAB	22.8026	21.8026
9	A9	1	luxAB	0.967829	-0.0321711
9	A9	2	luxAB	0.972587	-0.0274135
9	A9	3	luxAB	0.975794	-0.0242057
9	A9	4	luxAB	0.978064	-0.0219361
9	A9	5	luxAB	0.979854	-0.0201455
9	A9	6	luxAB	0.981283	-0.0187169
9	A9	7	luxAB	0.982419	-0.0175809
9	A9	8	luxAB	0.983222	-0.0167783
9	A9	9	luxAB	0.983677	-0.0163233
9	A9	10	luxAB	0.983849	-0.0161512
9	A9	11	luxAB	0.983846	-0.0161541
9	A9	12	luxAB	0.983739	-0.0162607
9	A9	13	luxAB	0.983531	-0.0164686
9	A9	14	luxAB	0.983214	-0.016786
9	A9	15	luxAB	0.982825	-0.017175
9	A9	16	luxAB	0.982461	-0.0175388
9	A9	17	luxAB	0.982226	-0.0177739
9	A9	18	luxAB	0.982526	-0.0174736
9	A9	19	luxAB	0.985946	-0.0140542
9	A9	20	luxAB	0.986974	-0.0130261
9	A9	21	luxAB	0.975415	-0.0245852
9	A9	22	luxAB	1.1141	0.114097
9	A9	23	luxAB	1.43929	0.439291
9	A9	24	luxAB	2.01196	1.01196
9	A9	25	luxAB	2.97744	1.97744
9	A9	26	luxAB	4.49094	3.49094
9	A9	27	luxAB	6.66941	5.66941
9	A9	28	luxAB	9.50298	8.50298
9	A9	29	luxAB	12.7722	11.7722
9	A9	30	luxAB	16.0727	15.0727
9	A9	31	luxAB	18.5579	17.5579
9	A9	32	luxAB	20.2655	19.2655
9	A9	33	luxAB	21.3651	20.3651
9	A9	34	luxAB	21.98	20.98
9	A9	35	luxAB	22.2188	21.2188
10	A10	1	luxAB	0.986787	-0.0132132
10	A10	2	luxAB	0.990118	-0.00988215
10	A10	3	luxAB	0.992283	-0.0077166
10	A10	4	luxAB	0.993645	-0.00635535
10	A10	5	luxAB	0.994472	-0.00552815
10	A10	6	luxAB	0.994864	-0.00513589
10	A10	7	luxAB	0.995065	-0.00493473
10	A10	8	luxAB	0.995265	-0.00473523
10	A10	9	luxAB	0.995568	-0.00443161
10	A10	10	luxAB	0.99597	-0.00403023
10	A10	11	luxAB	0.996381	-0.00361866
10	A10	12	luxAB	0.996688	-0.00331175
10	A10	13	luxAB	0.996809	-0.00319093
10	A10	14	luxAB	0.996741	-0.00325876
10	A10	15	luxAB	0.996565	-0.00343549
10	A10	16	luxAB	0.9964	-0.00360018
10	A10	17	luxAB	0.996338	-0.00366175
10	A10	18	luxAB	0.99639	-0.00361019
10	A10	19	luxAB	0.996484	-0.00351644
10	A10	20	luxAB	0.996515	-0.0034849
10	A10	21	luxAB	0.996401	-0.00359887
10	A10	22	luxAB	0.996218	-0.00378156
10	A10	23	luxAB	0.994479	-0.00552106
10	A10	24	luxAB	0.996392	-0.00360841
10	A10	25	luxAB	0.994179	-0.00582123
10	A10	26	luxAB	1.01484	0.0148422
10	A10	27	luxAB	1.08797	0.087968
10	A10	28	luxAB	1.27111	0.271114
10	A10	29	luxAB	1.61688	0.616881
10	A10	30	luxAB	2.248	1.248
10	A10	31	luxAB	3.30746	2.30746
10	A10	32	luxAB	4.98315	3.98315
10	A10	33	luxAB	7.32731	6.32731
10	A10	34	luxAB	10.4675	9.46749
10	A10	35	luxAB	14.5501	13.5501
11	A11	1	luxAB	0.989996	-0.0100039
11	A11	2	luxAB	0.992981	-0.00701934
11	A11	3	luxAB	0.994507	-0.00549269
11	A11	4	luxAB	0.995245	-0.00475484
11	A11	5	luxAB	0.995662	-0.00433809
11	A11	6	luxAB	0.99585	-0.00414962
11	A11	7	luxAB	0.995969	-0.00403148
11	A11	8	luxAB	0.996157	-0.00384277
11	A11	9	luxAB	0.996503	-0.00349653
11	A11	10	luxAB	0.99695	-0.00305015
11	A11	11	luxAB	0.997345	-0.00265485
11	A11	12	luxAB	0.997587	-0.00241292
11	A11	13	luxAB	0.997681	-0.00231886
11	A11	14	luxAB	0.997675	-0.00232494
11	A11	15	luxAB	0.997601	-0.00239885
11	A11	16	luxAB	0.997493	-0.00250685
11	A11	17	luxAB	0.997396	-0.00260359
11	A11	18	luxAB	0.997341	-0.00265896
11	A11	19	luxAB	0.997334	-0.00266606
11	A11	20	luxAB	0.997383	-0.00261688
11	A11	21	luxAB	0.997499	-0.00250065
11	A11	22	luxAB	0.997718	-0.00228161
11	A11	23	luxAB	0.997207	-0.00279337
11	A11	24	luxAB	0.998422	-0.00157791
11	A11	25	luxAB	0.998224	-0.00177634
11	A11	26	luxAB	1.00572	0.00572121
11	A11	27	luxAB	1.03428	0.0342757
11	A11	28	luxAB	1.11227	0.112267
11	A11	29	luxAB	1.26776	0.267762
11	A11	30	luxAB	1.56347	0.563465
11	A11	31	luxAB	2.07597	1.07597
11	A11	32	luxAB	2.93682	1.93682
11	A11	33	luxAB	4.21381	3.21381
11	A11	34	luxAB	6.09677	5.09677
11	A11	35	luxAB	8.81661	7.81661
12	A12	1	luxAB	0.988907	-0.0110925
12	A12	2	luxAB	0.99198	-0.00801986
12	A12	3	luxAB	0.993422	-0.00657809
12	A12	4	luxAB	0.994108	-0.0058921
12	A12	5	luxAB	0.994644	-0.00535637
12	A12	6	luxAB	0.995101	-0.00489861
12	A12	7	luxAB	0.995486	-0.00451434
12	A12	8	luxAB	0.995796	-0.00420421
12	A12	9	luxAB	0.996085	-0.00391543
12	A12	10	luxAB	0.996361	-0.00363857
12	A12	11	luxAB	0.996573	-0.00342709
12	A12	12	luxAB	0.996691	-0.00330895
12	A12	13	luxAB	0.996756	-0.0032444
12	A12	14	luxAB	0.996812	-0.00318784
12	A12	15	luxAB	0.996865	-0.00313497
12	A12	16	luxAB	0.996908	-0.00309169
12	A12	17	luxAB	0.996954	-0.00304645
12	A12	18	luxAB	0.99701	-0.00299001
12	A12	19	luxAB	0.997064	-0.00293648
12	A12	20	luxAB	0.997084	-0.00291568
12	A12	21	luxAB	0.997039	-0.00296062
12	A12	22	luxAB	0.99699	-0.00300974
12	A12	23	luxAB	0.995768	-0.00423235
12	A12	24	luxAB	0.997314	-0.00268584
12	A12	25	luxAB	0.995786	-0.00421381
12	A12	26	luxAB	1.01093	0.0109284
12	A12	27	luxAB	1.06559	0.0655932
12	A12	28	luxAB	1.20557	0.205566
12	A12	29	luxAB	1.47411	0.474107
12	A12	30	luxAB	1.97027	0.970274
12	A12	31	luxAB	2.81169	1.81169
12	A12	32	luxAB	4.16938	3.16938
12	A12	33	luxAB	6.10728	5.10728
12	A12	34	luxAB	8.78361	7.78361
12	A12	35	luxAB	12.3829	11.3829
13	B1	1	rnpa	0.960635	-0.0393651
13	B1	2	rnpa	0.968783	-0.0312175
13	B1	3	rnpa	0.974999	-0.025001
13	B1	4	rnpa	0.979763	-0.0202373
13	B1	5	rnpa	0.983445	-0.0165547
13	B1	6	rnpa	0.986163	-0.0138371
13	B1	7	rnpa	0.988042	-0.0119577
13	B1	8	rnpa	0.989141	-0.0108593
13	B1	9	rnpa	0.989541	-0.0104593
13	B1	10	rnpa	0.989379	-0.010621
13	B1	11	rnpa	0.988833	-0.0111672
13	B1	12	rnpa	0.988097	-0.0119032
13	B1	13	rnpa	0.987344	-0.0126557
13	B1	14	rnpa	0.987317	-0.0126833
13	B1	15	rnpa	0.992174	-0.00782567
13	B1	16	rnpa	0.99345	-0.00654989
13	B1	17	rnpa	1.03352	0.0335184
13	B1	18	rnpa	1.25121	0.251212
13	B1	19	rnpa	1.7355	0.735505
13	B1	20	rnpa	2.53679	1.53679
13	B1	21	rnpa	3.81235	2.81235
13	B1	22	rnpa	5.68708	4.68708
13	B1	23	rnpa	8.18399	7.18399
13	B1	24	rnpa	11.1485	10.1485
13	B1	25	rnpa	14.247	13.247
13	B1	26	rnpa	16.7062	15.7062
13	B1	27	rnpa	18.4511	17.4511
13	B1	28	rnpa	19.593	18.593
13	B1	29	rnpa	20.2276	19.2276
13	B1	30	rnpa	20.5433	19.5433
13	B1	31	rnpa	20.6746	19.6746
13	B1	32	rnpa	20.7893	19.7893
13	B1	33	rnpa	20.8761	19.8761
13	B1	34	rnpa	20.9439	19.9439
13	B1	35	rnpa	20.996	19.996
14	B2	1	rnpa	0.962714	-0.0372856
14	B2	2	rnpa	0.970123	-0.0298766
14	B2	3	rnpa	0.975529	-0.0244711
14	B2	4	rnpa	0.979595	-0.0204049
14	B2	5	rnpa	0.982818	-0.0171816
14	B2	6	rnpa	0.985345	-0.0146554
14	B2	7	rnpa	0.987246	-0.0127543
14	B2	8	rnpa	0.988485	-0.0115147
14	B2	9	rnpa	0.989035	-0.0109653
14	B2	10	rnpa	0.98896	-0.01104
14	B2	11	rnpa	0.988414	-0.0115864
14	B2	12	rnpa	0.987588	-0.0124117
14	B2	13	rnpa	0.986638	-0.0133618
14	B2	14	rnpa	0.986365	-0.0136353
14	B2	15	rnpa	0.991286	-0.0087139
14	B2	16	rnpa	0.99262	-0.00738019
14	B2	17	rnpa	1.03259	0.0325905
14	B2	18	rnpa	1.25874	0.258735
14	B2	19	rnpa	1.75903	0.759025
14	B2	20	rnpa	2.58266	1.58266
14	B2	21	rnpa	3.89075	2.89075
14	B2	22	rnpa	5.81168	4.81168
14	B2	23	rnpa	8.37048	7.37048
14	B2	24	rnpa	11.4139	10.4139
14	B2	25	rnpa	14.6063	13.6063
14	B2	26	rnpa	17.1558	16.1558
14	B2	27	rnpa	18.9713	17.9713
14	B2	28	rnpa	20.1615	19.1615
14	B2	29	rnpa	20.8251	19.8251
14	B2	30	rnpa	21.1574	20.1574
14	B2	31	rnpa	21.2993	20.2993
14	B2	32	rnpa	21.4269	20.4269
14	B2	33	rnpa	21.5293	20.5293
14	B2	34	rnpa	21.613	20.613
14	B2	35	rnpa	21.6765	20.6765
15	B3	1	rnpa	0.957769	-0.0422308
15	B3	2	rnpa	0.966297	-0.0337027
15	B3	3	rnpa	0.972954	-0.0270464
15	B3	4	rnpa	0.978126	-0.0218742
15	B3	5	rnpa	0.982119	-0.0178812
15	B3	6	rnpa	0.985051	-0.0149486
15	B3	7	rnpa	0.987107	-0.0128925
15	B3	8	rnpa	0.98839	-0.0116099
15	B3	9	rnpa	0.988943	-0.0110573
15	B3	10	rnpa	0.988799	-0.011201
15	B3	11	rnpa	0.988062	-0.0119383
15	B3	12	rnpa	0.986965	-0.0130351
15	B3	13	rnpa	0.98581	-0.0141902
15	B3	14	rnpa	0.985564	-0.0144361
15	B3	15	rnpa	0.991246	-0.00875443
15	B3	16	rnpa	0.992838	-0.00716215
15	B3	17	rnpa	1.04305	0.0430549
15	B3	18	rnpa	1.29737	0.297367
15	B3	19	rnpa	1.85315	0.853147
15	B3	20	rnpa	2.75254	1.75254
15	B3	21	rnpa	4.16201	3.16201
15	B3	22	rnpa	6.21449	5.21449
15	B3	23	rnpa	8.93347	7.93347
15	B3	24	rnpa	12.15	11.15
15	B3	25	rnpa	15.5027	14.5027
15	B3	26	rnpa	18.1588	17.1588
15	B3	27	rnpa	20.0425	19.0425
15	B3	28	rnpa	21.2759	20.2759
15	B3	29	rnpa	21.963	20.963
15	B3	30	rnpa	22.3076	21.3076
15	B3	31	rnpa	22.4552	21.4552
15	B3	32	rnpa	22.5865	21.5865
15	B3	33	rnpa	22.689	21.689
15	B3	34	rnpa	22.7699	21.7699
15	B3	35	rnpa	22.8298	21.8298
16	B4	1	rnpa	0.961173	-0.0388266
16	B4	2	rnpa	0.968063	-0.0319368
16	B4	3	rnpa	0.973093	-0.0269072
16	B4	4	rnpa	0.976786	-0.0232135
16	B4	5	rnpa	0.979558	-0.0204423
16	B4	6	rnpa	0.981576	-0.0184238
16	B4	7	rnpa	0.983007	-0.0169933
16	B4	8	rnpa	0.983849	-0.0161508
16	B4	9	rnpa	0.984052	-0.0159484
16	B4	10	rnpa	0.983696	-0.0163043
16	B4	11	rnpa	0.983055	-0.0169445
16	B4	12	rnpa	0.982566	-0.0174345
16	B4	13	rnpa	0.982705	-0.0172949
16	B4	14	rnpa	0.986066	-0.0139337
16	B4	15	rnpa	0.986497	-0.0135025
16	B4	16	rnpa	0.979861	-0.0201393
16	B4	17	rnpa	1.14617	0.146174
16	B4	18	rnpa	1.52429	0.524291
16	B4	19	rnpa	2.16386	1.16386
16	B4	20	rnpa	3.20731	2.20731
16	B4	21	rnpa	4.8068	3.8068
16	B4	22	rnpa	7.07608	6.07608
16	B4	23	rnpa	9.98971	8.98971
16	B4	24	rnpa	13.3096	12.3096
16	B4	25	rnpa	16.6281	15.6281
16	B4	26	rnpa	19.1348	18.1348
16	B4	27	rnpa	20.8691	19.8691
16	B4	28	rnpa	21.9963	20.9963
16	B4	29	rnpa	22.6173	21.6173
16	B4	30	rnpa	22.9231	21.9231
16	B4	31	rnpa	23.0488	22.0488
16	B4	32	rnpa	23.1618	22.1618
16	B4	33	rnpa	23.2511	22.2511
16	B4	34	rnpa	23.3242	22.3242
16	B4	35	rnpa	23.3815	22.3815
17	B5	1	rnpa	0.963082	-0.0369185
17	B5	2	rnpa	0.969823	-0.0301774
17	B5	3	rnpa	0.974495	-0.0255052
17	B5	4	rnpa	0.977827	-0.0221729
17	B5	5	rnpa	0.980347	-0.0196531
17	B5	6	rnpa	0.982181	-0.0178189
17	B5	7	rnpa	0.983442	-0.0165582
17	B5	8	rnpa	0.984204	-0.0157958
17	B5	9	rnpa	0.984548	-0.0154523
17	B5	10	rnpa	0.98455	-0.0154502
17	B5	11	rnpa	0.984293	-0.0157075
17	B5	12	rnpa	0.983987	-0.0160126
17	B5	13	rnpa	0.984015	-0.0159855
17	B5	14	rnpa	0.986959	-0.0130413
17	B5	15	rnpa	0.987011	-0.0129893
17	B5	16	rnpa	0.98163	-0.0183698
17	B5	17	rnpa	1.14884	0.148844
17	B5	18	rnpa	1.52943	0.529426
17	B5	19	rnpa	2.17323	1.17323
17	B5	20	rnpa	3.22148	2.22148
17	B5	21	rnpa	4.82548	3.82548
17	B5	22	rnpa	7.09779	6.09779
17	B5	23	rnpa	10.0089	9.00891
17	B5	24	rnpa	13.3157	12.3157
17	B5	25	rnpa	16.6103	15.6103
17	B5	26	rnpa	19.0929	18.0929
17	B5	27	rnpa	20.8085	19.8085
17	B5	28	rnpa	21.9228	20.9228
17	B5	29	rnpa	22.5357	21.5357
17	B5	30	rnpa	22.8377	21.8377
17	B5	31	rnpa	22.9639	21.9639
17	B5	32	rnpa	23.0794	22.0794
17	B5	33	rnpa	23.1715	22.1715
17	B5	34	rnpa	23.2467	22.2467
17	B5	35	rnpa	23.3066	22.3066
18	B6	1	rnpa	0.95821	-0.0417898
18	B6	2	rnpa	0.966006	-0.0339939
18	B6	3	rnpa	0.97159	-0.0284099
18	B6	4	rnpa	0.975598	-0.024402
18	B6	5	rnpa	0.978534	-0.0214659
18	B6	6	rnpa	0.980593	-0.0194066
18	B6	7	rnpa	0.981998	-0.0180017
18	B6	8	rnpa	0.982839	-0.017161
18	B6	9	rnpa	0.983148	-0.0168524
18	B6	10	rnpa	0.982979	-0.0170214
18	B6	11	rnpa	0.982498	-0.0175016
18	B6	12	rnpa	0.982085	-0.0179148
18	B6	13	rnpa	0.982274	-0.0177261
18	B6	14	rnpa	0.985644	-0.0143562
18	B6	15	rnpa	0.986088	-0.013912
18	B6	16	rnpa	0.977173	-0.0228274
18	B6	17	rnpa	1.14216	0.142163
18	B6	18	rnpa	1.51914	0.519144
18	B6	19	rnpa	2.15864	1.15864
18	B6	20	rnpa	3.20145	2.20145
18	B6	21	rnpa	4.79913	3.79913
18	B6	22	rnpa	7.0702	6.0702
18	B6	23	rnpa	9.99627	8.99627
18	B6	24	rnpa	13.3417	12.3417
18	B6	25	rnpa	16.6939	15.6939
18	B6	26	rnpa	19.2298	18.2298
18	B6	27	rnpa	20.9855	19.9855
18	B6	28	rnpa	22.1264	21.1264
18	B6	29	rnpa	22.755	21.755
18	B6	30	rnpa	23.0658	22.0658
18	B6	31	rnpa	23.1964	22.1964
18	B6	32	rnpa	23.3157	22.3157
18	B6	33	rnpa	23.4116	22.4116
18	B6	34	rnpa	23.4927	22.4927
18	B6	35	rnpa	23.5621	22.5621
19	B7	1	rnpa	0.961707	-0.0382933
19	B7	2	rnpa	0.968963	-0.0310374
19	B7	3	rnpa	0.97418	-0.02582
19	B7	4	rnpa	0.977861	-0.0221387
19	B7	5	rnpa	0.980462	-0.0195385
19	B7	6	rnpa	0.982291	-0.0177088
19	B7	7	rnpa	0.983737	-0.0162627
19	B7	8	rnpa	0.984896	-0.0151038
19	B7	9	rnpa	0.985628	-0.0143718
19	B7	10	rnpa	0.985781	-0.0142194
19	B7	11	rnpa	0.985383	-0.0146165
19	B7	12	rnpa	0.984645	-0.0153554
19	B7	13	rnpa	0.983788	-0.0162119
19	B7	14	rnpa	0.983523	-0.0164765
19	B7	15	rnpa	0.987592	-0.0124083
19	B7	16	rnpa	0.988635	-0.0113648
19	B7	17	rnpa	1.00083	0.000833154
19	B7	18	rnpa	1.19177	0.19177
19	B7	19	rnpa	1.61906	0.619059
19	B7	20	rnpa	2.33149	1.33149
19	B7	21	rnpa	3.47892	2.47892
19	B7	22	rnpa	5.2062	4.2062
19	B7	23	rnpa	7.6007	6.6007
19	B7	24	rnpa	10.6002	9.6002
19	B7	25	rnpa	13.9319	12.9319
19	B7	26	rnpa	16.7672	15.7672
19	B7	27	rnpa	18.851	17.851
19	B7	28	rnpa	20.2332	19.2332
19	B7	29	rnpa	21.017	20.017
19	B7	30	rnpa	21.4189	20.4189
19	B7	31	rnpa	21.5966	20.5966
19	B7	32	rnpa	21.7511	20.7511
19	B7	33	rnpa	21.8712	20.8712
19	B7	34	rnpa	21.9664	20.9664
19	B7	35	rnpa	22.0383	21.0383
20	B8	1	rnpa	0.961387	-0.0386131
20	B8	2	rnpa	0.968534	-0.0314657
20	B8	3	rnpa	0.973689	-0.026311
20	B8	4	rnpa	0.977514	-0.0224856
20	B8	5	rnpa	0.980473	-0.0195267
20	B8	6	rnpa	0.982644	-0.0173563
20	B8	7	rnpa	0.984134	-0.0158663
20	B8	8	rnpa	0.985059	-0.0149413
20	B8	9	rnpa	0.985533	-0.0144669
20	B8	10	rnpa	0.985596	-0.0144036
20	B8	11	rnpa	0.985252	-0.0147483
20	B8	12	rnpa	0.984617	-0.0153831
20	B8	13	rnpa	0.983956	-0.0160438
20	B8	14	rnpa	0.983973	-0.016027
20	B8	15	rnpa	0.987983	-0.0120174
20	B8	16	rnpa	0.988839	-0.0111611
20	B8	17	rnpa	0.999131	-0.000869274
20	B8	18	rnpa	1.18722	0.187217
20	B8	19	rnpa	1.61273	0.612734
20	B8	20	rnpa	2.32641	1.32641
20	B8	21	rnpa	3.47549	2.47549
20	B8	22	rnpa	5.20676	4.20676
20	B8	23	rnpa	7.61422	6.61422
20	B8	24	rnpa	10.6381	9.63815
20	B8	25	rnpa	13.9999	12.9999
20	B8	26	rnpa	16.8547	15.8547
20	B8	27	rnpa	18.9498	17.9498
20	B8	28	rnpa	20.3378	19.3378
20	B8	29	rnpa	21.1241	20.1241
20	B8	30	rnpa	21.528	20.528
20	B8	31	rnpa	21.7082	20.7082
20	B8	32	rnpa	21.8648	20.8648
20	B8	33	rnpa	21.9861	20.9861
20	B8	34	rnpa	22.0847	21.0847
20	B8	35	rnpa	22.1681	21.1681
21	B9	1	rnpa	0.966483	-0.0335172
21	B9	2	rnpa	0.972966	-0.0270339
21	B9	3	rnpa	0.977351	-0.0226489
21	B9	4	rnpa	0.980374	-0.019626
21	B9	5	rnpa	0.98261	-0.0173898
21	B9	6	rnpa	0.984268	-0.015732
21	B9	7	rnpa	0.985536	-0.0144638
21	B9	8	rnpa	0.986469	-0.0135307
21	B9	9	rnpa	0.987064	-0.0129362
21	B9	10	rnpa	0.987285	-0.0127154
21	B9	11	rnpa	0.987121	-0.0128789
21	B9	12	rnpa	0.986602	-0.0133975
21	B9	13	rnpa	0.98572	-0.0142796
21	B9	14	rnpa	0.9851	-0.0149001
21	B9	15	rnpa	0.988714	-0.0112857
21	B9	16	rnpa	0.989715	-0.0102852
21	B9	17	rnpa	1.00401	0.00401354
21	B9	18	rnpa	1.18315	0.183155
21	B9	19	rnpa	1.58553	0.585532
21	B9	20	rnpa	2.26921	1.26921
21	B9	21	rnpa	3.39646	2.39646
21	B9	22	rnpa	5.11594	4.11594
21	B9	23	rnpa	7.50386	6.50386
21	B9	24	rnpa	10.4835	9.48347
21	B9	25	rnpa	13.7785	12.7785
21	B9	26	rnpa	16.5745	15.5745
21	B9	27	rnpa	18.6267	17.6267
21	B9	28	rnpa	19.9875	18.9875
21	B9	29	rnpa	20.7571	19.7571
21	B9	30	rnpa	21.1483	20.1483
21	B9	31	rnpa	21.3169	20.3169
21	B9	32	rnpa	21.4625	20.4625
21	B9	33	rnpa	21.5757	20.5757
21	B9	34	rnpa	21.6654	20.6654
21	B9	35	rnpa	21.7319	20.7319
22	B10	1	rnpa	0.992334	-0.00766617
22	B10	2	rnpa	0.995391	-0.00460893
22	B10	3	rnpa	0.99669	-0.0033102
22	B10	4	rnpa	0.997193	-0.00280678
22	B10	5	rnpa	0.997544	-0.00245595
22	B10	6	rnpa	0.997762	-0.00223762
22	B10	7	rnpa	0.997842	-0.00215799
22	B10	8	rnpa	0.997868	-0.00213182
22	B10	9	rnpa	0.997984	-0.00201637
22	B10	10	rnpa	0.998152	-0.00184822
22	B10	11	rnpa	0.998211	-0.00178874
22	B10	12	rnpa	0.998151	-0.00184906
22	B10	13	rnpa	0.998161	-0.0018394
22	B10	14	rnpa	0.998378	-0.00162238
22	B10	15	rnpa	0.998732	-0.00126833
22	B10	16	rnpa	0.999075	-0.000924528
22	B10	17	rnpa	0.999347	-0.000653446
22	B10	18	rnpa	0.99956	-0.000440359
22	B10	19	rnpa	0.999731	-0.000268698
22	B10	20	rnpa	0.999858	-0.000141621
22	B10	21	rnpa	0.999932	-6.77705e-05
22	B10	22	rnpa	0.999954	-4.57764e-05
22	B10	23	rnpa	0.99992	-8.02279e-05
22	B10	24	rnpa	0.99996	-3.96371e-05
22	B10	25	rnpa	0.999909	-9.11355e-05
22	B10	26	rnpa	1.00019	0.000190258
22	B10	27	rnpa	1.00288	0.00287986
22	B10	28	rnpa	1.01339	0.0133942
22	B10	29	rnpa	1.03832	0.0383153
22	B10	30	rnpa	1.08765	0.0876549
22	B10	31	rnpa	1.16974	0.169738
22	B10	32	rnpa	1.30586	0.305861
22	B10	33	rnpa	1.5128	0.512799
22	B10	34	rnpa	1.85889	0.858886
22	B10	35	rnpa	2.43297	1.43297
23	B11	1	rnpa	0.992451	-0.00754881
23	B11	2	rnpa	0.995556	-0.00444424
23	B11	3	rnpa	0.996929	-0.00307071
23	B11	4	rnpa	0.997381	-0.00261915
23	B11	5	rnpa	0.997518	-0.00248235
23	B11	6	rnpa	0.997508	-0.00249153
23	B11	7	rnpa	0.997506	-0.00249374
23	B11	8	rnpa	0.997549	-0.00245118
23	B11	9	rnpa	0.997635	-0.00236452
23	B11	10	rnpa	0.997724	-0.00227582
23	B11	11	rnpa	0.997791	-0.00220865
23	B11	12	rnpa	0.997891	-0.00210929
23	B11	13	rnpa	0.998121	-0.00187916
23	B11	14	rnpa	0.998514	-0.00148618
23	B11	15	rnpa	0.998978	-0.00102228
23	B11	16	rnpa	0.999359	-0.000640631
23	B11	17	rnpa	0.99955	-0.000449598
23	B11	18	rnpa	0.999546	-0.000454009
23	B11	19	rnpa	0.999437	-0.000563025
23	B11	20	rnpa	0.999355	-0.000644743
23	B11	21	rnpa	0.999399	-0.000601351
23	B11	22	rnpa	0.999577	-0.000423014
23	B11	23	rnpa	0.999718	-0.000281692
23	B11	24	rnpa	0.999963	-3.72529e-05
23	B11	25	rnpa	1.00035	0.000352859
23	B11	26	rnpa	0.99974	-0.000259757
23	B11	27	rnpa	0.998724	-0.00127614
23	B11	28	rnpa	0.999033	-0.000967443
23	B11	29	rnpa	1.00311	0.0031147
23	B11	30	rnpa	1.01269	0.0126926
23	B11	31	rnpa	1.02999	0.0299916
23	B11	32	rnpa	1.0601	0.0600955
23	B11	33	rnpa	1.10632	0.106322
23	B11	34	rnpa	1.17842	0.178423
23	B11	35	rnpa	1.28831	0.288312
24	B12	1	rnpa	0.994889	-0.00511092
24	B12	2	rnpa	0.997384	-0.00261641
24	B12	3	rnpa	0.998271	-0.00172931
24	B12	4	rnpa	0.998335	-0.00166476
24	B12	5	rnpa	0.998154	-0.0018459
24	B12	6	rnpa	0.997895	-0.00210512
24	B12	7	rnpa	0.997731	-0.00226933
24	B12	8	rnpa	0.997712	-0.00228757
24	B12	9	rnpa	0.997818	-0.00218219
24	B12	10	rnpa	0.997988	-0.00201166
24	B12	11	rnpa	0.998187	-0.00181288
24	B12	12	rnpa	0.998414	-0.0015862
24	B12	13	rnpa	0.998685	-0.00131518
24	B12	14	rnpa	0.999	-0.000999987
24	B12	15	rnpa	0.999329	-0.000671268
24	B12	16	rnpa	0.999621	-0.000378668
24	B12	17	rnpa	0.999839	-0.000161171
24	B12	18	rnpa	0.999975	-2.53916e-05
24	B12	19	rnpa	1.00005	5.26905e-05
24	B12	20	rnpa	1.00011	0.000107408
24	B12	21	rnpa	1.00016	0.00016129
24	B12	22	rnpa	1.00021	0.000210166
24	B12	23	rnpa	1.00033	0.000333428
24	B12	24	rnpa	1.00025	0.000247836
24	B12	25	rnpa	1.00024	0.000239968
24	B12	26	rnpa	0.99914	-0.000859678
24	B12	27	rnpa	0.997643	-0.00235742
24	B12	28	rnpa	0.997039	-0.0029605
24	B12	29	rnpa	1.00009	9.17912e-05
24	B12	30	rnpa	1.00828	0.00828099
24	B12	31	rnpa	1.024	0.0240008
24	B12	32	rnpa	1.05244	0.0524365
24	B12	33	rnpa	1.09674	0.0967388
24	B12	34	rnpa	1.16386	0.163857
24	B12	35	rnpa	1.26165	0.261652
25	C1	1	luxAB	0.965983	-0.0340167
25	C1	2	luxAB	0.971507	-0.0284931
25	C1	3	luxAB	0.975492	-0.0245076
25	C1	4	luxAB	0.978472	-0.0215282
25	C1	5	luxAB	0.980824	-0.0191756
25	C1	6	luxAB	0.982595	-0.0174047
25	C1	7	luxAB	0.983823	-0.0161768
25	C1	8	luxAB	0.984526	-0.0154745
25	C1	9	luxAB	0.984818	-0.0151817
25	C1	10	luxAB	0.984879	-0.0151206
25	C1	11	luxAB	0.984843	-0.0151572
25	C1	12	luxAB	0.984726	-0.0152737
25	C1	13	luxAB	0.984462	-0.0155376
25	C1	14	luxAB	0.984041	-0.0159588
25	C1	15	luxAB	0.983607	-0.0163931
25	C1	16	luxAB	0.983427	-0.0165733
25	C1	17	luxAB	0.983882	-0.0161177
25	C1	18	luxAB	0.987314	-0.0126863
25	C1	19	luxAB	0.988092	-0.0119081
25	C1	20	luxAB	0.981825	-0.0181745
25	C1	21	luxAB	1.12754	0.127535
25	C1	22	luxAB	1.46863	0.468629
25	C1	23	luxAB	2.06511	1.06511
25	C1	24	luxAB	3.06325	2.06325
25	C1	25	luxAB	4.61957	3.61957
25	C1	26	luxAB	6.84894	5.84894
25	C1	27	luxAB	9.72403	8.72403
25	C1	28	luxAB	13.0028	12.0028
25	C1	29	luxAB	16.273	15.273
25	C1	30	luxAB	18.7114	17.7114
25	C1	31	luxAB	20.3778	19.3778
25	C1	32	luxAB	21.4468	20.4468
25	C1	33	luxAB	22.0199	21.0199
25	C1	34	luxAB	22.2802	21.2802
25	C1	35	luxAB	22.3575	21.3575
26	C2	1	luxAB	0.965024	-0.0349755
26	C2	2	luxAB	0.972054	-0.0279459
26	C2	3	luxAB	0.97674	-0.0232597
26	C2	4	luxAB	0.980109	-0.0198907
26	C2	5	luxAB	0.982932	-0.0170682
26	C2	6	luxAB	0.985376	-0.0146235
26	C2	7	luxAB	0.987433	-0.0125673
26	C2	8	luxAB	0.988974	-0.0110264
26	C2	9	luxAB	0.989975	-0.0100253
26	C2	10	luxAB	0.990491	-0.00950885
26	C2	11	luxAB	0.990589	-0.0094111
26	C2	12	luxAB	0.990308	-0.0096916
26	C2	13	luxAB	0.989664	-0.0103357
26	C2	14	luxAB	0.988701	-0.0112993
26	C2	15	luxAB	0.987559	-0.0124407
26	C2	16	luxAB	0.986521	-0.0134787
26	C2	17	luxAB	0.986012	-0.0139885
26	C2	18	luxAB	0.986938	-0.0130618
26	C2	19	luxAB	0.993703	-0.00629663
26	C2	20	luxAB	0.980075	-0.0199252
26	C2	21	luxAB	1.0551	0.0550977
26	C2	22	luxAB	1.30035	0.300349
26	C2	23	luxAB	1.84793	0.847933
26	C2	24	luxAB	2.74506	1.74506
26	C2	25	luxAB	4.14927	3.14927
26	C2	26	luxAB	6.17919	5.17919
26	C2	27	luxAB	8.83967	7.83967
26	C2	28	luxAB	11.9397	10.9397
26	C2	29	luxAB	15.1069	14.1069
26	C2	30	luxAB	17.5326	16.5326
26	C2	31	luxAB	19.2154	18.2154
26	C2	32	luxAB	20.3018	19.3018
26	C2	33	luxAB	20.8925	19.8925
26	C2	34	luxAB	21.1695	20.1695
26	C2	35	luxAB	21.2608	20.2608
27	C3	1	luxAB	0.964968	-0.0350321
27	C3	2	luxAB	0.970681	-0.0293193
27	C3	3	luxAB	0.974582	-0.0254182
27	C3	4	luxAB	0.977316	-0.0226839
27	C3	5	luxAB	0.979371	-0.0206295
27	C3	6	luxAB	0.980881	-0.019119
27	C3	7	luxAB	0.981991	-0.0180088
27	C3	8	luxAB	0.982749	-0.0172507
27	C3	9	luxAB	0.983215	-0.0167846
27	C3	10	luxAB	0.983471	-0.0165289
27	C3	11	luxAB	0.983583	-0.0164169
27	C3	12	luxAB	0.983558	-0.0164419
27	C3	13	luxAB	0.983351	-0.0166494
27	C3	14	luxAB	0.982965	-0.0170351
27	C3	15	luxAB	0.982529	-0.0174715
27	C3	16	luxAB	0.982312	-0.0176883
27	C3	17	luxAB	0.982745	-0.0172547
27	C3	18	luxAB	0.986108	-0.0138919
27	C3	19	luxAB	0.986855	-0.0131453
27	C3	20	luxAB	0.974608	-0.0253919
27	C3	21	luxAB	1.11843	0.118435
27	C3	22	luxAB	1.45678	0.456777
27	C3	23	luxAB	2.0489	1.0489
27	C3	24	luxAB	3.03575	2.03575
27	C3	25	luxAB	4.57129	3.57129
27	C3	26	luxAB	6.77837	5.77837
27	C3	27	luxAB	9.64809	8.64809
27	C3	28	luxAB	12.9536	11.9536
27	C3	29	luxAB	16.2818	15.2818
27	C3	30	luxAB	18.7837	17.7837
27	C3	31	luxAB	20.5002	19.5002
27	C3	32	luxAB	21.6016	20.6016
27	C3	33	luxAB	22.1921	21.1921
27	C3	34	luxAB	22.4596	21.4596
27	C3	35	luxAB	22.5376	21.5376
28	C4	1	luxAB	0.96899	-0.0310102
28	C4	2	luxAB	0.974626	-0.0253736
28	C4	3	luxAB	0.978248	-0.0217524
28	C4	4	luxAB	0.980802	-0.0191976
28	C4	5	luxAB	0.982975	-0.017025
28	C4	6	luxAB	0.984853	-0.0151466
28	C4	7	luxAB	0.986372	-0.0136285
28	C4	8	luxAB	0.987423	-0.0125769
28	C4	9	luxAB	0.988036	-0.0119635
28	C4	10	luxAB	0.988291	-0.0117093
28	C4	11	luxAB	0.988244	-0.0117555
28	C4	12	luxAB	0.987949	-0.0120508
28	C4	13	luxAB	0.987461	-0.0125386
28	C4	14	luxAB	0.98684	-0.0131598
28	C4	15	luxAB	0.986172	-0.0138276
28	C4	16	luxAB	0.985616	-0.0143837
28	C4	17	luxAB	0.985392	-0.0146084
28	C4	18	luxAB	0.986057	-0.0139434
28	C4	19	luxAB	0.990568	-0.00943166
28	C4	20	luxAB	0.992148	-0.0078516
28	C4	21	luxAB	1.00927	0.00926781
28	C4	22	luxAB	1.17119	0.171189
28	C4	23	luxAB	1.5443	0.5443
28	C4	24	luxAB	2.18163	1.18163
28	C4	25	luxAB	3.22077	2.22077
28	C4	26	luxAB	4.79164	3.79164
28	C4	27	luxAB	6.96176	5.96176
28	C4	28	luxAB	9.65139	8.65139
28	C4	29	luxAB	12.5949	11.5949
28	C4	30	luxAB	15.0485	14.0485
28	C4	31	luxAB	16.8311	15.8311
28	C4	32	luxAB	18.0063	17.0063
28	C4	33	luxAB	18.6669	17.6669
28	C4	34	luxAB	18.9951	17.9951
28	C4	35	luxAB	19.117	18.117
29	C5	1	luxAB	0.96978	-0.03022
29	C5	2	luxAB	0.975102	-0.0248981
29	C5	3	luxAB	0.978342	-0.0216578
29	C5	4	luxAB	0.98046	-0.0195403
29	C5	5	luxAB	0.982167	-0.0178327
29	C5	6	luxAB	0.983631	-0.0163692
29	C5	7	luxAB	0.98489	-0.0151101
29	C5	8	luxAB	0.985881	-0.0141188
29	C5	9	luxAB	0.986608	-0.0133924
29	C5	10	luxAB	0.987111	-0.0128893
29	C5	11	luxAB	0.987399	-0.0126013
29	C5	12	luxAB	0.98742	-0.0125801
29	C5	13	luxAB	0.987107	-0.0128935
29	C5	14	luxAB	0.986466	-0.0135345
29	C5	15	luxAB	0.985639	-0.0143605
29	C5	16	luxAB	0.984871	-0.0151294
29	C5	17	luxAB	0.984439	-0.0155612
29	C5	18	luxAB	0.984947	-0.0150531
29	C5	19	luxAB	0.989565	-0.010435
29	C5	20	luxAB	0.991064	-0.00893551
29	C5	21	luxAB	1.00762	0.00761783
29	C5	22	luxAB	1.18372	0.183716
29	C5	23	luxAB	1.58863	0.588629
29	C5	24	luxAB	2.27852	1.27852
29	C5	25	luxAB	3.4024	2.4024
29	C5	26	luxAB	5.10534	4.10534
29	C5	27	luxAB	7.46836	6.46836
29	C5	28	luxAB	10.4099	9.40987
29	C5	29	luxAB	13.6378	12.6378
29	C5	30	luxAB	16.3254	15.3254
29	C5	31	luxAB	18.2737	17.2737
29	C5	32	luxAB	19.5531	18.5531
29	C5	33	luxAB	20.2657	19.2657
29	C5	34	luxAB	20.6121	19.6121
29	C5	35	luxAB	20.7327	19.7327
30	C6	1	luxAB	0.968837	-0.0311627
30	C6	2	luxAB	0.973928	-0.0260719
30	C6	3	luxAB	0.977243	-0.0227569
30	C6	4	luxAB	0.979475	-0.0205252
30	C6	5	luxAB	0.98119	-0.0188097
30	C6	6	luxAB	0.982643	-0.017357
30	C6	7	luxAB	0.984029	-0.0159708
30	C6	8	luxAB	0.985282	-0.014718
30	C6	9	luxAB	0.986192	-0.0138077
30	C6	10	luxAB	0.986586	-0.0134137
30	C6	11	luxAB	0.986478	-0.0135218
30	C6	12	luxAB	0.986043	-0.013957
30	C6	13	luxAB	0.985457	-0.0145432
30	C6	14	luxAB	0.984802	-0.0151979
30	C6	15	luxAB	0.984114	-0.0158861
30	C6	16	luxAB	0.983508	-0.0164924
30	C6	17	luxAB	0.983211	-0.016789
30	C6	18	luxAB	0.983808	-0.0161923
30	C6	19	luxAB	0.988315	-0.0116854
30	C6	20	luxAB	0.98981	-0.0101905
30	C6	21	luxAB	0.998816	-0.00118387
30	C6	22	luxAB	1.16663	0.166632
30	C6	23	luxAB	1.55376	0.553762
30	C6	24	luxAB	2.21587	1.21587
30	C6	25	luxAB	3.29883	2.29883
30	C6	26	luxAB	4.95008	3.95008
30	C6	27	luxAB	7.2634	6.2634
30	C6	28	luxAB	10.1793	9.17933
30	C6	29	luxAB	13.4248	12.4248
30	C6	30	luxAB	16.1727	15.1727
30	C6	31	luxAB	18.1823	17.1823
30	C6	32	luxAB	19.5078	18.5078
30	C6	33	luxAB	20.2517	19.2517
30	C6	34	luxAB	20.618	19.618
30	C6	35	luxAB	20.748	19.748
31	C7	1	luxAB	0.961177	-0.0388231
31	C7	2	luxAB	0.966892	-0.0331078
31	C7	3	luxAB	0.970758	-0.0292417
31	C7	4	luxAB	0.973501	-0.0264987
31	C7	5	luxAB	0.975649	-0.0243507
31	C7	6	luxAB	0.977336	-0.0226644
31	C7	7	luxAB	0.978714	-0.0212855
31	C7	8	luxAB	0.979868	-0.0201321
31	C7	9	luxAB	0.98081	-0.0191898
31	C7	10	luxAB	0.98145	-0.0185501
31	C7	11	luxAB	0.981677	-0.0183234
31	C7	12	luxAB	0.981479	-0.0185205
31	C7	13	luxAB	0.980938	-0.0190619
31	C7	14	luxAB	0.98015	-0.0198503
31	C7	15	luxAB	0.979221	-0.0207795
31	C7	16	luxAB	0.978355	-0.0216448
31	C7	17	luxAB	0.977911	-0.0220892
31	C7	18	luxAB	0.978618	-0.0213822
31	C7	19	luxAB	0.98393	-0.0160705
31	C7	20	luxAB	0.985637	-0.0143626
31	C7	21	luxAB	0.987524	-0.012476
31	C7	22	luxAB	1.18629	0.18629
31	C7	23	luxAB	1.63613	0.63613
31	C7	24	luxAB	2.38595	1.38595
31	C7	25	luxAB	3.58413	2.58413
31	C7	26	luxAB	5.37105	4.37105
31	C7	27	luxAB	7.81268	6.81268
31	C7	28	luxAB	10.7998	9.79977
31	C7	29	luxAB	14.0137	13.0137
31	C7	30	luxAB	16.6225	15.6225
31	C7	31	luxAB	18.4879	17.4879
31	C7	32	luxAB	19.7049	18.7049
31	C7	33	luxAB	20.3759	19.3759
31	C7	34	luxAB	20.6965	19.6965
31	C7	35	luxAB	20.8036	19.8036
32	C8	1	luxAB	0.960425	-0.0395753
32	C8	2	luxAB	0.966157	-0.033843
32	C8	3	luxAB	0.969846	-0.0301538
32	C8	4	luxAB	0.972381	-0.0276192
32	C8	5	luxAB	0.974424	-0.0255761
32	C8	6	luxAB	0.976146	-0.0238538
32	C8	7	luxAB	0.977644	-0.0223558
32	C8	8	luxAB	0.978893	-0.0211074
32	C8	9	luxAB	0.979821	-0.0201793
32	C8	10	luxAB	0.980311	-0.019689
32	C8	11	luxAB	0.98031	-0.0196899
32	C8	12	luxAB	0.97993	-0.0200696
32	C8	13	luxAB	0.979369	-0.0206308
32	C8	14	luxAB	0.978749	-0.0212514
32	C8	15	luxAB	0.978092	-0.0219082
32	C8	16	luxAB	0.977466	-0.0225338
32	C8	17	luxAB	0.977095	-0.0229049
32	C8	18	luxAB	0.977659	-0.022341
32	C8	19	luxAB	0.98262	-0.0173795
32	C8	20	luxAB	0.984186	-0.0158138
32	C8	21	luxAB	0.977967	-0.0220333
32	C8	22	luxAB	1.16954	0.169544
32	C8	23	luxAB	1.60589	0.605888
32	C8	24	luxAB	2.34024	1.34024
32	C8	25	luxAB	3.52428	2.52428
32	C8	26	luxAB	5.30308	4.30308
32	C8	27	luxAB	7.74837	6.74837
32	C8	28	luxAB	10.7559	9.75592
32	C8	29	luxAB	14.008	13.008
32	C8	30	luxAB	16.6646	15.6646
32	C8	31	luxAB	18.5713	17.5713
32	C8	32	luxAB	19.8179	18.8179
32	C8	33	luxAB	20.5074	19.5074
32	C8	34	luxAB	20.8381	19.8381
32	C8	35	luxAB	20.9483	19.9483
33	C9	1	luxAB	0.960842	-0.0391579
33	C9	2	luxAB	0.966519	-0.0334815
33	C9	3	luxAB	0.970388	-0.029612
33	C9	4	luxAB	0.973121	-0.0268789
33	C9	5	luxAB	0.975252	-0.0247479
33	C9	6	luxAB	0.976976	-0.0230243
33	C9	7	luxAB	0.978408	-0.0215924
33	C9	8	luxAB	0.979472	-0.0205285
33	C9	9	luxAB	0.980106	-0.0198944
33	C9	10	luxAB	0.98039	-0.0196103
33	C9	11	luxAB	0.980485	-0.0195148
33	C9	12	luxAB	0.980465	-0.0195351
33	C9	13	luxAB	0.980268	-0.0197322
33	C9	14	luxAB	0.979844	-0.0201564
33	C9	15	luxAB	0.979263	-0.020737
33	C9	16	luxAB	0.978677	-0.021323
33	C9	17	luxAB	0.978289	-0.0217109
33	C9	18	luxAB	0.97871	-0.0212898
33	C9	19	luxAB	0.983249	-0.0167513
33	C9	20	luxAB	0.984555	-0.0154454
33	C9	21	luxAB	0.977085	-0.0229151
33	C9	22	luxAB	1.1622	0.162203
33	C9	23	luxAB	1.58663	0.586633
33	C9	24	luxAB	2.30536	1.30536
33	C9	25	luxAB	3.46513	2.46513
33	C9	26	luxAB	5.20361	4.20361
33	C9	27	luxAB	7.58863	6.58863
33	C9	28	luxAB	10.5225	9.52251
33	C9	29	luxAB	13.7035	12.7035
33	C9	30	luxAB	16.3194	15.3194
33	C9	31	luxAB	18.2047	17.2047
33	C9	32	luxAB	19.4406	18.4406
33	C9	33	luxAB	20.1272	19.1272
33	C9	34	luxAB	20.4604	19.4604
33	C9	35	luxAB	20.5772	19.5772
34	C10	1	luxAB	0.991658	-0.00834161
34	C10	2	luxAB	0.994878	-0.00512165
34	C10	3	luxAB	0.996285	-0.00371498
34	C10	4	luxAB	0.996638	-0.0033617
34	C10	5	luxAB	0.996556	-0.0034439
34	C10	6	luxAB	0.996331	-0.00366861
34	C10	7	luxAB	0.996278	-0.00372237
34	C10	8	luxAB	0.996446	-0.00355399
34	C10	9	luxAB	0.996737	-0.00326276
34	C10	10	luxAB	0.997053	-0.00294727
34	C10	11	luxAB	0.997368	-0.00263214
34	C10	12	luxAB	0.997672	-0.00232846
34	C10	13	luxAB	0.997923	-0.0020771
34	C10	14	luxAB	0.998094	-0.00190592
34	C10	15	luxAB	0.998208	-0.00179183
34	C10	16	luxAB	0.998314	-0.0016855
34	C10	17	luxAB	0.998443	-0.00155717
34	C10	18	luxAB	0.998589	-0.00141102
34	C10	19	luxAB	0.998723	-0.00127697
34	C10	20	luxAB	0.998801	-0.00119913
34	C10	21	luxAB	0.998779	-0.00122082
34	C10	22	luxAB	0.998689	-0.00131142
34	C10	23	luxAB	0.998051	-0.00194854
34	C10	24	luxAB	0.998761	-0.00123912
34	C10	25	luxAB	0.997975	-0.00202483
34	C10	26	luxAB	1.00512	0.00512266
34	C10	27	luxAB	1.03349	0.0334929
34	C10	28	luxAB	1.11044	0.110441
34	C10	29	luxAB	1.26435	0.264348
34	C10	30	luxAB	1.55904	0.559035
34	C10	31	luxAB	2.07363	1.07363
34	C10	32	luxAB	2.93837	1.93837
34	C10	33	luxAB	4.2167	3.2167
34	C10	34	luxAB	6.08266	5.08266
34	C10	35	luxAB	8.74725	7.74725
35	C11	1	luxAB	0.994816	-0.0051837
35	C11	2	luxAB	0.997763	-0.0022369
35	C11	3	luxAB	0.998587	-0.00141299
35	C11	4	luxAB	0.998349	-0.00165105
35	C11	5	luxAB	0.99787	-0.00212979
35	C11	6	luxAB	0.99744	-0.0025605
35	C11	7	luxAB	0.99728	-0.00272024
35	C11	8	luxAB	0.997396	-0.00260353
35	C11	9	luxAB	0.997685	-0.00231528
35	C11	10	luxAB	0.997986	-0.00201362
35	C11	11	luxAB	0.998201	-0.00179869
35	C11	12	luxAB	0.998354	-0.0016464
35	C11	13	luxAB	0.99854	-0.00146008
35	C11	14	luxAB	0.99881	-0.00119019
35	C11	15	luxAB	0.999121	-0.000878751
35	C11	16	luxAB	0.999404	-0.00059557
35	C11	17	luxAB	0.999629	-0.000371218
35	C11	18	luxAB	0.9998	-0.000200331
35	C11	19	luxAB	0.999926	-7.37906e-05
35	C11	20	luxAB	1.00001	8.9407e-06
35	C11	21	luxAB	1.00004	4.49419e-05
35	C11	22	luxAB	1.00004	3.71933e-05
35	C11	23	luxAB	1	3.57628e-07
35	C11	24	luxAB	1.00001	1.00136e-05
35	C11	25	luxAB	0.999922	-7.76052e-05
35	C11	26	luxAB	1.00005	5.25713e-05
35	C11	27	luxAB	1.003	0.00300038
35	C11	28	luxAB	1.01606	0.0160606
35	C11	29	luxAB	1.04894	0.0489403
35	C11	30	luxAB	1.11688	0.116879
35	C11	31	luxAB	1.2359	0.2359
35	C11	32	luxAB	1.44404	0.444037
35	C11	33	luxAB	1.76952	0.769524
35	C11	34	luxAB	2.30375	1.30375
35	C11	35	luxAB	3.16128	2.16128
36	C12	1	luxAB	0.990159	-0.00984085
36	C12	2	luxAB	0.99334	-0.00665963
36	C12	3	luxAB	0.994598	-0.00540185
36	C12	4	luxAB	0.994897	-0.00510281
36	C12	5	luxAB	0.994968	-0.0050323
36	C12	6	luxAB	0.995034	-0.00496554
36	C12	7	luxAB	0.995241	-0.00475913
36	C12	8	luxAB	0.995559	-0.00444138
36	C12	9	luxAB	0.995922	-0.00407821
36	C12	10	luxAB	0.996276	-0.0037238
36	C12	11	luxAB	0.996592	-0.00340849
36	C12	12	luxAB	0.996847	-0.00315297
36	C12	13	luxAB	0.997028	-0.00297236
36	C12	14	luxAB	0.997133	-0.00286746
36	C12	15	luxAB	0.997182	-0.00281757
36	C12	16	luxAB	0.997214	-0.0027864
36	C12	17	luxAB	0.997255	-0.00274521
36	C12	18	luxAB	0.997309	-0.00269067
36	C12	19	luxAB	0.997355	-0.0026446
36	C12	20	luxAB	0.997361	-0.00263917
36	C12	21	luxAB	0.997297	-0.00270253
36	C12	22	luxAB	0.997226	-0.0027737
36	C12	23	luxAB	0.996064	-0.00393629
36	C12	24	luxAB	0.997488	-0.00251222
36	C12	25	luxAB	0.995864	-0.00413579
36	C12	26	luxAB	1.01042	0.0104163
36	C12	27	luxAB	1.0635	0.0634979
36	C12	28	luxAB	1.19857	0.198568
36	C12	29	luxAB	1.45675	0.456747
36	C12	30	luxAB	1.93375	0.93375
36	C12	31	luxAB	2.74393	1.74393
36	C12	32	luxAB	4.05128	3.05128
36	C12	33	luxAB	5.91579	4.91579
36	C12	34	luxAB	8.49047	7.49047
36	C12	35	luxAB	11.9557	10.9557
37	D1	1	rnpa	0.960297	-0.0397028
37	D1	2	rnpa	0.967112	-0.0328881
37	D1	3	rnpa	0.972022	-0.0279784
37	D1	4	rnpa	0.975647	-0.0243529
37	D1	5	rnpa	0.978415	-0.021585
37	D1	6	rnpa	0.980382	-0.0196176
37	D1	7	rnpa	0.981639	-0.0183606
37	D1	8	rnpa	0.982311	-0.0176895
37	D1	9	rnpa	0.982541	-0.0174591
37	D1	10	rnpa	0.98243	-0.0175704
37	D1	11	rnpa	0.982073	-0.0179268
37	D1	12	rnpa	0.981738	-0.018262
37	D1	13	rnpa	0.981903	-0.0180973
37	D1	14	rnpa	0.984955	-0.015045
37	D1	15	rnpa	0.985305	-0.0146949
37	D1	16	rnpa	0.969401	-0.0305989
37	D1	17	rnpa	1.12229	0.122289
37	D1	18	rnpa	1.47436	0.474357
37	D1	19	rnpa	2.07821	1.07821
37	D1	20	rnpa	3.07249	2.07249
37	D1	21	rnpa	4.60907	3.60907
37	D1	22	rnpa	6.81275	5.81275
37	D1	23	rnpa	9.68111	8.68111
37	D1	24	rnpa	12.997	11.997
37	D1	25	rnpa	16.3558	15.3558
37	D1	26	rnpa	18.9214	17.9214
37	D1	27	rnpa	20.706	19.706
37	D1	28	rnpa	21.8668	20.8668
37	D1	29	rnpa	22.5087	21.5087
37	D1	30	rnpa	22.8288	21.8288
37	D1	31	rnpa	22.9648	21.9648
37	D1	32	rnpa	23.0843	22.0843
37	D1	33	rnpa	23.1726	22.1726
37	D1	34	rnpa	23.238	22.238
37	D1	35	rnpa	23.284	22.284
38	D2	1	rnpa	0.962832	-0.0371678
38	D2	2	rnpa	0.969499	-0.0305012
38	D2	3	rnpa	0.974342	-0.025658
38	D2	4	rnpa	0.977852	-0.0221485
38	D2	5	rnpa	0.980432	-0.0195682
38	D2	6	rnpa	0.982273	-0.0177268
38	D2	7	rnpa	0.983573	-0.0164267
38	D2	8	rnpa	0.984362	-0.0156382
38	D2	9	rnpa	0.984607	-0.0153933
38	D2	10	rnpa	0.984373	-0.0156273
38	D2	11	rnpa	0.98388	-0.0161203
38	D2	12	rnpa	0.98348	-0.0165195
38	D2	13	rnpa	0.983599	-0.0164014
38	D2	14	rnpa	0.986655	-0.0133447
38	D2	15	rnpa	0.986936	-0.013064
38	D2	16	rnpa	0.979152	-0.020848
38	D2	17	rnpa	1.13707	0.137068
38	D2	18	rnpa	1.4974	0.497398
38	D2	19	rnpa	2.10962	1.10962
38	D2	20	rnpa	3.11093	2.11093
38	D2	21	rnpa	4.64832	3.64832
38	D2	22	rnpa	6.8333	5.8333
38	D2	23	rnpa	9.64464	8.64464
38	D2	24	rnpa	12.8544	11.8544
38	D2	25	rnpa	16.0676	15.0676
38	D2	26	rnpa	18.4954	17.4954
38	D2	27	rnpa	20.1748	19.1748
38	D2	28	rnpa	21.2655	20.2655
38	D2	29	rnpa	21.8665	20.8665
38	D2	30	rnpa	22.1643	21.1643
38	D2	31	rnpa	22.2896	21.2896
38	D2	32	rnpa	22.4016	21.4016
38	D2	33	rnpa	22.4865	21.4865
38	D2	34	rnpa	22.5512	21.5512
38	D2	35	rnpa	22.5974	21.5974
39	D3	1	rnpa	0.959457	-0.040543
39	D3	2	rnpa	0.966375	-0.033625
39	D3	3	rnpa	0.97125	-0.0287501
39	D3	4	rnpa	0.974824	-0.0251763
39	D3	5	rnpa	0.977609	-0.0223908
39	D3	6	rnpa	0.979662	-0.020338
39	D3	7	rnpa	0.981013	-0.0189869
39	D3	8	rnpa	0.98173	-0.0182705
39	D3	9	rnpa	0.981935	-0.0180646
39	D3	10	rnpa	0.981735	-0.0182652
39	D3	11	rnpa	0.981251	-0.0187489
39	D3	12	rnpa	0.980805	-0.0191953
39	D3	13	rnpa	0.980957	-0.0190433
39	D3	14	rnpa	0.984206	-0.0157941
39	D3	15	rnpa	0.984677	-0.0153225
39	D3	16	rnpa	0.967883	-0.0321171
39	D3	17	rnpa	1.12572	0.125724
39	D3	18	rnpa	1.48866	0.488661
39	D3	19	rnpa	2.10914	1.10914
39	D3	20	rnpa	3.12677	2.12677
39	D3	21	rnpa	4.69327	3.69327
39	D3	22	rnpa	6.93212	5.93212
39	D3	23	rnpa	9.84079	8.84079
39	D3	24	rnpa	13.205	12.205
39	D3	25	rnpa	16.6223	15.6223
39	D3	26	rnpa	19.2439	18.2439
39	D3	27	rnpa	21.0715	20.0715
39	D3	28	rnpa	22.2607	21.2607
39	D3	29	rnpa	22.9191	21.9191
39	D3	30	rnpa	23.2488	22.2488
39	D3	31	rnpa	23.3906	22.3906
39	D3	32	rnpa	23.5156	22.5156
39	D3	33	rnpa	23.608	22.608
39	D3	34	rnpa	23.6761	22.6761
39	D3	35	rnpa	23.7236	22.7236
40	D4	1	rnpa	0.959765	-0.0402353
40	D4	2	rnpa	0.967068	-0.032932
40	D4	3	rnpa	0.972301	-0.027699
40	D4	4	rnpa	0.976227	-0.0237727
40	D4	5	rnpa	0.979381	-0.0206188
40	D4	6	rnpa	0.981807	-0.0181926
40	D4	7	rnpa	0.983481	-0.0165192
40	D4	8	rnpa	0.984412	-0.0155879
40	D4	9	rnpa	0.984728	-0.0152717
40	D4	10	rnpa	0.98456	-0.0154396
40	D4	11	rnpa	0.98402	-0.0159802
40	D4	12	rnpa	0.983293	-0.0167074
40	D4	13	rnpa	0.982686	-0.0173137
40	D4	14	rnpa	0.982884	-0.0171158
40	D4	15	rnpa	0.987108	-0.0128919
40	D4	16	rnpa	0.98812	-0.0118797
40	D4	17	rnpa	0.99528	-0.00472015
40	D4	18	rnpa	1.18146	0.18146
40	D4	19	rnpa	1.6038	0.603798
40	D4	20	rnpa	2.31312	1.31312
40	D4	21	rnpa	3.45485	2.45485
40	D4	22	rnpa	5.17303	4.17303
40	D4	23	rnpa	7.56525	6.56525
40	D4	24	rnpa	10.5833	9.58329
40	D4	25	rnpa	13.9609	12.9609
40	D4	26	rnpa	16.8504	15.8504
40	D4	27	rnpa	18.9786	17.9786
40	D4	28	rnpa	20.3912	19.3912
40	D4	29	rnpa	21.1958	20.1958
40	D4	30	rnpa	21.6136	20.6136
40	D4	31	rnpa	21.8017	20.8017
40	D4	32	rnpa	21.9581	20.9581
40	D4	33	rnpa	22.0697	21.0697
40	D4	34	rnpa	22.1497	21.1497
40	D4	35	rnpa	22.2061	21.2061
41	D5	1	rnpa	0.962074	-0.0379258
41	D5	2	rnpa	0.968729	-0.0312709
41	D5	3	rnpa	0.973701	-0.0262993
41	D5	4	rnpa	0.977532	-0.0224679
41	D5	5	rnpa	0.980585	-0.0194152
41	D5	6	rnpa	0.982856	-0.0171435
41	D5	7	rnpa	0.98436	-0.01564
41	D5	8	rnpa	0.98517	-0.0148299
41	D5	9	rnpa	0.985433	-0.0145665
41	D5	10	rnpa	0.985257	-0.0147434
41	D5	11	rnpa	0.984702	-0.0152976
41	D5	12	rnpa	0.983894	-0.0161065
41	D5	13	rnpa	0.982993	-0.0170067
41	D5	14	rnpa	0.982721	-0.017279
41	D5	15	rnpa	0.986926	-0.0130738
41	D5	16	rnpa	0.98828	-0.0117196
41	D5	17	rnpa	0.998317	-0.00168294
41	D5	18	rnpa	1.18109	0.181094
41	D5	19	rnpa	1.58879	0.588787
41	D5	20	rnpa	2.26853	1.26853
41	D5	21	rnpa	3.36518	2.36518
41	D5	22	rnpa	5.01316	4.01316
41	D5	23	rnpa	7.29275	6.29275
41	D5	24	rnpa	10.1525	9.15253
41	D5	25	rnpa	13.349	12.349
41	D5	26	rnpa	16.1003	15.1003
41	D5	27	rnpa	18.1351	17.1351
41	D5	28	rnpa	19.49	18.49
41	D5	29	rnpa	20.2635	19.2635
41	D5	30	rnpa	20.6646	19.6646
41	D5	31	rnpa	20.8438	19.8438
41	D5	32	rnpa	20.9941	19.9941
41	D5	33	rnpa	21.105	20.105
41	D5	34	rnpa	21.1875	20.1875
41	D5	35	rnpa	21.2455	20.2455
42	D6	1	rnpa	0.963069	-0.0369308
42	D6	2	rnpa	0.969725	-0.0302752
42	D6	3	rnpa	0.974512	-0.0254883
42	D6	4	rnpa	0.978116	-0.0218835
42	D6	5	rnpa	0.981028	-0.0189722
42	D6	6	rnpa	0.983291	-0.0167091
42	D6	7	rnpa	0.984851	-0.0151495
42	D6	8	rnpa	0.985648	-0.0143523
42	D6	9	rnpa	0.985786	-0.0142135
42	D6	10	rnpa	0.985487	-0.0145131
42	D6	11	rnpa	0.984956	-0.0150441
42	D6	12	rnpa	0.98435	-0.0156503
42	D6	13	rnpa	0.983798	-0.0162023
42	D6	14	rnpa	0.98385	-0.0161497
42	D6	15	rnpa	0.987672	-0.0123278
42	D6	16	rnpa	0.988667	-0.0113332
42	D6	17	rnpa	0.994012	-0.00598776
42	D6	18	rnpa	1.16381	0.163808
42	D6	19	rnpa	1.54816	0.548158
42	D6	20	rnpa	2.19573	1.19573
42	D6	21	rnpa	3.24424	2.24424
42	D6	22	rnpa	4.82773	3.82773
42	D6	23	rnpa	7.03403	6.03403
42	D6	24	rnpa	9.81996	8.81996
42	D6	25	rnpa	12.9469	11.9469
42	D6	26	rnpa	16.029	15.029
42	D6	27	rnpa	18.3221	17.3221
42	D6	28	rnpa	19.896	18.896
42	D6	29	rnpa	20.9166	19.9166
42	D6	30	rnpa	21.4785	20.4785
42	D6	31	rnpa	21.7577	20.7577
42	D6	32	rnpa	21.8777	20.8777
42	D6	33	rnpa	21.9849	20.9849
42	D6	34	rnpa	22.0615	21.0615
42	D6	35	rnpa	22.1119	21.1119
43	D7	1	rnpa	0.96459	-0.03541
43	D7	2	rnpa	0.970523	-0.029477
43	D7	3	rnpa	0.974759	-0.0252414
43	D7	4	rnpa	0.977809	-0.0221912
43	D7	5	rnpa	0.980062	-0.0199381
43	D7	6	rnpa	0.981659	-0.0183415
43	D7	7	rnpa	0.982797	-0.0172034
43	D7	8	rnpa	0.983585	-0.0164149
43	D7	9	rnpa	0.984048	-0.015952
43	D7	10	rnpa	0.984159	-0.0158412
43	D7	11	rnpa	0.983927	-0.0160733
43	D7	12	rnpa	0.983451	-0.0165491
43	D7	13	rnpa	0.982894	-0.0171064
43	D7	14	rnpa	0.982787	-0.0172127
43	D7	15	rnpa	0.985928	-0.0140721
43	D7	16	rnpa	0.986641	-0.0133591
43	D7	17	rnpa	0.976918	-0.0230825
43	D7	18	rnpa	1.1264	0.126398
43	D7	19	rnpa	1.46971	0.469715
43	D7	20	rnpa	2.05768	1.05768
43	D7	21	rnpa	3.02138	2.02138
43	D7	22	rnpa	4.49474	3.49474
43	D7	23	rnpa	6.58144	5.58144
43	D7	24	rnpa	9.27239	8.27239
43	D7	25	rnpa	12.3652	11.3652
43	D7	26	rnpa	15.4856	14.4856
43	D7	27	rnpa	17.8586	16.8586
43	D7	28	rnpa	19.5052	18.5052
43	D7	29	rnpa	20.5752	19.5752
43	D7	30	rnpa	21.1664	20.1664
43	D7	31	rnpa	21.4611	20.4611
43	D7	32	rnpa	21.5881	20.5881
43	D7	33	rnpa	21.7009	20.7009
43	D7	34	rnpa	21.7827	20.7827
43	D7	35	rnpa	21.8398	20.8398
44	D8	1	rnpa	0.965982	-0.0340184
44	D8	2	rnpa	0.971893	-0.0281065
44	D8	3	rnpa	0.975962	-0.0240384
44	D8	4	rnpa	0.978768	-0.0212321
44	D8	5	rnpa	0.980782	-0.0192179
44	D8	6	rnpa	0.982219	-0.0177811
44	D8	7	rnpa	0.983322	-0.0166777
44	D8	8	rnpa	0.984161	-0.0158387
44	D8	9	rnpa	0.984685	-0.0153152
44	D8	10	rnpa	0.984828	-0.0151716
44	D8	11	rnpa	0.984616	-0.0153844
44	D8	12	rnpa	0.984165	-0.0158352
44	D8	13	rnpa	0.983586	-0.0164144
44	D8	14	rnpa	0.983365	-0.0166349
44	D8	15	rnpa	0.986389	-0.0136105
44	D8	16	rnpa	0.987158	-0.0128419
44	D8	17	rnpa	0.978793	-0.0212069
44	D8	18	rnpa	1.12257	0.122567
44	D8	19	rnpa	1.45224	0.452237
44	D8	20	rnpa	2.02094	1.02094
44	D8	21	rnpa	2.96383	1.96383
44	D8	22	rnpa	4.41555	3.41555
44	D8	23	rnpa	6.47473	5.47473
44	D8	24	rnpa	9.12789	8.12789
44	D8	25	rnpa	12.1751	11.1751
44	D8	26	rnpa	15.2508	14.2508
44	D8	27	rnpa	17.5937	16.5937
44	D8	28	rnpa	19.2207	18.2207
44	D8	29	rnpa	20.2781	19.2781
44	D8	30	rnpa	20.8619	19.8619
44	D8	31	rnpa	21.1525	20.1525
44	D8	32	rnpa	21.2774	20.2774
44	D8	33	rnpa	21.3888	20.3888
44	D8	34	rnpa	21.4689	20.4689
44	D8	35	rnpa	21.5226	20.5226
45	D9	1	rnpa	0.959347	-0.0406527
45	D9	2	rnpa	0.966388	-0.0336117
45	D9	3	rnpa	0.971649	-0.0283509
45	D9	4	rnpa	0.975491	-0.024509
45	D9	5	rnpa	0.978246	-0.0217537
45	D9	6	rnpa	0.980155	-0.0198449
45	D9	7	rnpa	0.981553	-0.0184467
45	D9	8	rnpa	0.982545	-0.0174549
45	D9	9	rnpa	0.98306	-0.0169399
45	D9	10	rnpa	0.983059	-0.0169413
45	D9	11	rnpa	0.982674	-0.0173265
45	D9	12	rnpa	0.982129	-0.0178709
45	D9	13	rnpa	0.981656	-0.0183439
45	D9	14	rnpa	0.981794	-0.0182062
45	D9	15	rnpa	0.985435	-0.0145655
45	D9	16	rnpa	0.986207	-0.0137931
45	D9	17	rnpa	0.979454	-0.0205464
45	D9	18	rnpa	1.14718	0.147184
45	D9	19	rnpa	1.53261	0.532607
45	D9	20	rnpa	2.19037	1.19037
45	D9	21	rnpa	3.26391	2.26391
45	D9	22	rnpa	4.90184	3.90184
45	D9	23	rnpa	7.21754	6.21754
45	D9	24	rnpa	10.191	9.19099
45	D9	25	rnpa	13.5855	12.5855
45	D9	26	rnpa	16.9842	15.9842
45	D9	27	rnpa	19.5478	18.5478
45	D9	28	rnpa	21.3184	20.3184
45	D9	29	rnpa	22.4665	21.4665
45	D9	30	rnpa	23.0986	22.0986
45	D9	31	rnpa	23.412	22.412
45	D9	32	rnpa	23.5451	22.5451
45	D9	33	rnpa	23.6621	22.6621
45	D9	34	rnpa	23.7445	22.7445
45	D9	35	rnpa	23.8	22.8
46	D10	1	rnpa	0.999882	-0.000117898
46	D10	2	rnpa	1.00034	0.000338435
46	D10	3	rnpa	1.0004	0.000395894
46	D10	4	rnpa	1.00034	0.000344753
46	D10	5	rnpa	1.00028	0.000278831
46	D10	6	rnpa	1.00025	0.000253081
46	D10	7	rnpa	1.00025	0.000252247
46	D10	8	rnpa	1.00025	0.000250936
46	D10	9	rnpa	1.00024	0.000235915
46	D10	10	rnpa	1.00021	0.000208378
46	D10	11	rnpa	1.00017	0.000174999
46	D10	12	rnpa	1.00015	0.000146627
46	D10	13	rnpa	1.00013	0.000130653
46	D10	14	rnpa	1.00013	0.000125885
46	D10	15	rnpa	1.00013	0.000126243
46	D10	16	rnpa	1.00013	0.000129223
46	D10	17	rnpa	1.00013	0.000132442
46	D10	18	rnpa	1.00014	0.00013566
46	D10	19	rnpa	1.00014	0.000140786
46	D10	20	rnpa	1.00015	0.000151038
46	D10	21	rnpa	1.00017	0.0001688
46	D10	22	rnpa	1.00019	0.000194311
46	D10	23	rnpa	1.00023	0.000225663
46	D10	24	rnpa	1.00026	0.000260234
46	D10	25	rnpa	1.0003	0.000295997
46	D10	26	rnpa	1.00033	0.000330806
46	D10	27	rnpa	1.00036	0.000359535
46	D10	28	rnpa	1.00037	0.000372171
46	D10	29	rnpa	1.00036	0.000359178
46	D10	30	rnpa	1.00032	0.000318289
46	D10	31	rnpa	1.00026	0.000258803
46	D10	32	rnpa	1.00019	0.000194669
46	D10	33	rnpa	1.00014	0.000138044
46	D10	34	rnpa	1.00008	8.34465e-05
46	D10	35	rnpa	1.00003	3.44515e-05
47	D11	1	rnpa	0.992957	-0.00704253
47	D11	2	rnpa	0.996	-0.00400019
47	D11	3	rnpa	0.997191	-0.00280863
47	D11	4	rnpa	0.997378	-0.00262243
47	D11	5	rnpa	0.997271	-0.00272864
47	D11	6	rnpa	0.997224	-0.00277561
47	D11	7	rnpa	0.997473	-0.00252718
47	D11	8	rnpa	0.997877	-0.00212318
47	D11	9	rnpa	0.998164	-0.00183636
47	D11	10	rnpa	0.998216	-0.00178367
47	D11	11	rnpa	0.998154	-0.0018456
47	D11	12	rnpa	0.998148	-0.00185156
47	D11	13	rnpa	0.998258	-0.00174159
47	D11	14	rnpa	0.998454	-0.0015462
47	D11	15	rnpa	0.998693	-0.00130749
47	D11	16	rnpa	0.998942	-0.00105822
47	D11	17	rnpa	0.999173	-0.000826955
47	D11	18	rnpa	0.999375	-0.000625432
47	D11	19	rnpa	0.999554	-0.000446022
47	D11	20	rnpa	0.999722	-0.000277758
47	D11	21	rnpa	0.999881	-0.000119328
47	D11	22	rnpa	1.00002	1.7643e-05
47	D11	23	rnpa	1.00016	0.000157118
47	D11	24	rnpa	1.00017	0.000169396
47	D11	25	rnpa	1.00023	0.000228643
47	D11	26	rnpa	0.999348	-0.000652194
47	D11	27	rnpa	0.998678	-0.00132191
47	D11	28	rnpa	1.00083	0.000827909
47	D11	29	rnpa	1.01013	0.0101285
47	D11	30	rnpa	1.03073	0.0307267
47	D11	31	rnpa	1.06662	0.0666224
47	D11	32	rnpa	1.12621	0.126207
47	D11	33	rnpa	1.2149	0.214904
47	D11	34	rnpa	1.35485	0.354849
47	D11	35	rnpa	1.57473	0.574728
48	D12	1	rnpa	0.993586	-0.00641394
48	D12	2	rnpa	0.996623	-0.00337678
48	D12	3	rnpa	0.997811	-0.00218862
48	D12	4	rnpa	0.998045	-0.00195533
48	D12	5	rnpa	0.998013	-0.00198662
48	D12	6	rnpa	0.997937	-0.00206256
48	D12	7	rnpa	0.997956	-0.00204396
48	D12	8	rnpa	0.998023	-0.00197709
48	D12	9	rnpa	0.998069	-0.00193083
48	D12	10	rnpa	0.998074	-0.00192624
48	D12	11	rnpa	0.998084	-0.00191551
48	D12	12	rnpa	0.998177	-0.00182253
48	D12	13	rnpa	0.998406	-0.00159359
48	D12	14	rnpa	0.998769	-0.00123119
48	D12	15	rnpa	0.999201	-0.000798583
48	D12	16	rnpa	0.99961	-0.000389814
48	D12	17	rnpa	0.99992	-7.99298e-05
48	D12	18	rnpa	1.00011	0.000111818
48	D12	19	rnpa	1.00022	0.000215054
48	D12	20	rnpa	1.00027	0.000269771
48	D12	21	rnpa	1.00029	0.000294685
48	D12	22	rnpa	1.00029	0.000287056
48	D12	23	rnpa	1.00035	0.000353098
48	D12	24	rnpa	1.00023	0.000228286
48	D12	25	rnpa	1.00015	0.000146627
48	D12	26	rnpa	0.999283	-0.000717282
48	D12	27	rnpa	0.99874	-0.00125968
48	D12	28	rnpa	1.00071	0.000709176
48	D12	29	rnpa	1.00862	0.00861871
48	D12	30	rnpa	1.02501	0.0250143
48	D12	31	rnpa	1.05282	0.0528196
48	D12	32	rnpa	1.09881	0.0988088
48	D12	33	rnpa	1.16741	0.167412
48	D12	34	rnpa	1.27261	0.272607
48	D12	35	rnpa	1.43167	0.431667
49	E1	1	luxAB	0.965773	-0.034227
49	E1	2	luxAB	0.970759	-0.0292414
49	E1	3	luxAB	0.974227	-0.0257729
49	E1	4	luxAB	0.976718	-0.0232816
49	E1	5	luxAB	0.978619	-0.0213808
49	E1	6	luxAB	0.980029	-0.0199714
49	E1	7	luxAB	0.981127	-0.018873
49	E1	8	luxAB	0.982035	-0.0179647
49	E1	9	luxAB	0.982775	-0.0172253
49	E1	10	luxAB	0.983252	-0.0167481
49	E1	11	luxAB	0.983389	-0.0166111
49	E1	12	luxAB	0.98325	-0.0167503
49	E1	13	luxAB	0.98299	-0.0170102
49	E1	14	luxAB	0.9827	-0.0172995
49	E1	15	luxAB	0.982355	-0.0176445
49	E1	16	luxAB	0.981918	-0.0180815
49	E1	17	luxAB	0.981406	-0.0185944
49	E1	18	luxAB	0.981034	-0.0189657
49	E1	19	luxAB	0.981482	-0.0185177
49	E1	20	luxAB	0.985717	-0.0142828
49	E1	21	luxAB	0.987234	-0.0127661
49	E1	22	luxAB	0.98174	-0.0182596
49	E1	23	luxAB	1.13661	0.136607
49	E1	24	luxAB	1.50189	0.501893
49	E1	25	luxAB	2.13923	1.13923
49	E1	26	luxAB	3.19344	2.19344
49	E1	27	luxAB	4.81632	3.81632
49	E1	28	luxAB	7.12567	6.12567
49	E1	29	luxAB	10.1043	9.1043
49	E1	30	luxAB	13.5079	12.5079
49	E1	31	luxAB	16.916	15.916
49	E1	32	luxAB	19.4772	18.4772
49	E1	33	luxAB	21.2498	20.2498
49	E1	34	luxAB	22.3811	21.3811
49	E1	35	luxAB	23.0693	22.0693
50	E2	1	luxAB	0.964534	-0.035466
50	E2	2	luxAB	0.969761	-0.0302392
50	E2	3	luxAB	0.972995	-0.0270047
50	E2	4	luxAB	0.97508	-0.0249202
50	E2	5	luxAB	0.976665	-0.0233346
50	E2	6	luxAB	0.977945	-0.0220549
50	E2	7	luxAB	0.979022	-0.0209777
50	E2	8	luxAB	0.979854	-0.020146
50	E2	9	luxAB	0.980456	-0.0195441
50	E2	10	luxAB	0.980925	-0.0190748
50	E2	11	luxAB	0.981332	-0.0186683
50	E2	12	luxAB	0.981609	-0.0183913
50	E2	13	luxAB	0.981606	-0.0183938
50	E2	14	luxAB	0.981256	-0.0187445
50	E2	15	luxAB	0.980641	-0.0193592
50	E2	16	luxAB	0.979916	-0.0200839
50	E2	17	luxAB	0.979172	-0.0208278
50	E2	18	luxAB	0.978646	-0.0213545
50	E2	19	luxAB	0.979094	-0.0209061
50	E2	20	luxAB	0.983707	-0.0162928
50	E2	21	luxAB	0.985523	-0.0144768
50	E2	22	luxAB	0.975984	-0.024016
50	E2	23	luxAB	1.13609	0.136093
50	E2	24	luxAB	1.50928	0.509284
50	E2	25	luxAB	2.1527	1.1527
50	E2	26	luxAB	3.21168	2.21168
50	E2	27	luxAB	4.84156	3.84156
50	E2	28	luxAB	7.16739	6.16739
50	E2	29	luxAB	10.1809	9.18087
50	E2	30	luxAB	13.6443	12.6443
50	E2	31	luxAB	17.1372	16.1372
50	E2	32	luxAB	19.7862	18.7862
50	E2	33	luxAB	21.6278	20.6278
50	E2	34	luxAB	22.8034	21.8034
50	E2	35	luxAB	23.5155	22.5155
51	E3	1	luxAB	0.964673	-0.035327
51	E3	2	luxAB	0.969766	-0.0302336
51	E3	3	luxAB	0.972957	-0.0270433
51	E3	4	luxAB	0.975122	-0.0248784
51	E3	5	luxAB	0.976896	-0.0231044
51	E3	6	luxAB	0.978394	-0.0216057
51	E3	7	luxAB	0.979636	-0.0203636
51	E3	8	luxAB	0.980575	-0.0194253
51	E3	9	luxAB	0.981222	-0.0187781
51	E3	10	luxAB	0.981612	-0.0183879
51	E3	11	luxAB	0.981773	-0.0182266
51	E3	12	luxAB	0.981744	-0.0182561
51	E3	13	luxAB	0.981573	-0.0184267
51	E3	14	luxAB	0.981292	-0.018708
51	E3	15	luxAB	0.980902	-0.0190985
51	E3	16	luxAB	0.98042	-0.0195802
51	E3	17	luxAB	0.979889	-0.0201109
51	E3	18	luxAB	0.979527	-0.0204729
51	E3	19	luxAB	0.979997	-0.0200028
51	E3	20	luxAB	0.984321	-0.0156785
51	E3	21	luxAB	0.985798	-0.0142023
51	E3	22	luxAB	0.976404	-0.0235965
51	E3	23	luxAB	1.13779	0.137786
51	E3	24	luxAB	1.51598	0.515978
51	E3	25	luxAB	2.17173	1.17173
51	E3	26	luxAB	3.25392	2.25392
51	E3	27	luxAB	4.92201	3.92201
51	E3	28	luxAB	7.30385	6.30385
51	E3	29	luxAB	10.3894	9.38936
51	E3	30	luxAB	13.9323	12.9323
51	E3	31	luxAB	17.4976	16.4976
51	E3	32	luxAB	20.1879	19.1879
51	E3	33	luxAB	22.0527	21.0527
51	E3	34	luxAB	23.2419	22.2419
51	E3	35	luxAB	23.9635	22.9635
52	E4	1	luxAB	0.95965	-0.0403498
52	E4	2	luxAB	0.966612	-0.033388
52	E4	3	luxAB	0.971822	-0.0281785
52	E4	4	luxAB	0.975799	-0.0242013
52	E4	5	luxAB	0.978917	-0.0210829
52	E4	6	luxAB	0.98126	-0.01874
52	E4	7	luxAB	0.983013	-0.0169871
52	E4	8	luxAB	0.984325	-0.0156754
52	E4	9	luxAB	0.985289	-0.014711
52	E4	10	luxAB	0.985897	-0.0141026
52	E4	11	luxAB	0.986118	-0.0138818
52	E4	12	luxAB	0.985999	-0.0140007
52	E4	13	luxAB	0.98565	-0.0143505
52	E4	14	luxAB	0.985139	-0.014861
52	E4	15	luxAB	0.984466	-0.0155345
52	E4	16	luxAB	0.983633	-0.0163673
52	E4	17	luxAB	0.982748	-0.0172522
52	E4	18	luxAB	0.982213	-0.0177872
52	E4	19	luxAB	0.983018	-0.0169823
52	E4	20	luxAB	0.989661	-0.0103387
52	E4	21	luxAB	0.991874	-0.00812602
52	E4	22	luxAB	1.03442	0.0344248
52	E4	23	luxAB	1.28115	0.281149
52	E4	24	luxAB	1.83194	0.831945
52	E4	25	luxAB	2.73347	1.73347
52	E4	26	luxAB	4.14912	3.14912
52	E4	27	luxAB	6.2194	5.2194
52	E4	28	luxAB	8.98481	7.98481
52	E4	29	luxAB	12.283	11.283
52	E4	30	luxAB	15.737	14.737
52	E4	31	luxAB	18.4669	17.4669
52	E4	32	luxAB	20.3956	19.3956
52	E4	33	luxAB	21.655	20.655
52	E4	34	luxAB	22.3685	21.3685
52	E4	35	luxAB	22.6407	21.6407
53	E5	1	luxAB	0.964608	-0.035392
53	E5	2	luxAB	0.97088	-0.0291204
53	E5	3	luxAB	0.974963	-0.0250371
53	E5	4	luxAB	0.977911	-0.0220886
53	E5	5	luxAB	0.980452	-0.019548
53	E5	6	luxAB	0.982645	-0.0173546
53	E5	7	luxAB	0.984426	-0.015574
53	E5	8	luxAB	0.985745	-0.0142547
53	E5	9	luxAB	0.986659	-0.0133407
53	E5	10	luxAB	0.987192	-0.0128083
53	E5	11	luxAB	0.987327	-0.0126728
53	E5	12	luxAB	0.987139	-0.0128605
53	E5	13	luxAB	0.986791	-0.0132085
53	E5	14	luxAB	0.986378	-0.0136217
53	E5	15	luxAB	0.985853	-0.0141472
53	E5	16	luxAB	0.985136	-0.0148644
53	E5	17	luxAB	0.984232	-0.0157678
53	E5	18	luxAB	0.983517	-0.0164829
53	E5	19	luxAB	0.984102	-0.0158978
53	E5	20	luxAB	0.990494	-0.00950557
53	E5	21	luxAB	0.9929	-0.00709963
53	E5	22	luxAB	1.03485	0.0348524
53	E5	23	luxAB	1.26306	0.263061
53	E5	24	luxAB	1.77655	0.776553
53	E5	25	luxAB	2.62444	1.62444
53	E5	26	luxAB	3.96213	2.96213
53	E5	27	luxAB	5.91784	4.91784
53	E5	28	luxAB	8.52475	7.52475
53	E5	29	luxAB	11.6297	10.6297
53	E5	30	luxAB	14.8805	13.8805
53	E5	31	luxAB	17.4506	16.4506
53	E5	32	luxAB	19.2674	18.2674
53	E5	33	luxAB	20.4544	19.4544
53	E5	34	luxAB	21.1311	20.1311
53	E5	35	luxAB	21.4007	20.4007
54	E6	1	luxAB	0.962502	-0.0374984
54	E6	2	luxAB	0.969327	-0.0306726
54	E6	3	luxAB	0.974122	-0.0258781
54	E6	4	luxAB	0.977458	-0.0225415
54	E6	5	luxAB	0.979806	-0.0201945
54	E6	6	luxAB	0.981425	-0.018575
54	E6	7	luxAB	0.982765	-0.0172349
54	E6	8	luxAB	0.984081	-0.0159191
54	E6	9	luxAB	0.985359	-0.0146413
54	E6	10	luxAB	0.986382	-0.0136184
54	E6	11	luxAB	0.98696	-0.0130395
54	E6	12	luxAB	0.987081	-0.0129188
54	E6	13	luxAB	0.986845	-0.0131547
54	E6	14	luxAB	0.98633	-0.0136698
54	E6	15	luxAB	0.985542	-0.0144584
54	E6	16	luxAB	0.984518	-0.0154819
54	E6	17	luxAB	0.983383	-0.0166167
54	E6	18	luxAB	0.982581	-0.0174189
54	E6	19	luxAB	0.983223	-0.016777
54	E6	20	luxAB	0.990101	-0.00989896
54	E6	21	luxAB	0.992753	-0.00724715
54	E6	22	luxAB	1.03948	0.0394818
54	E6	23	luxAB	1.28021	0.280207
54	E6	24	luxAB	1.81444	0.814439
54	E6	25	luxAB	2.68491	1.68491
54	E6	26	luxAB	4.04935	3.04935
54	E6	27	luxAB	6.03765	5.03765
54	E6	28	luxAB	8.68215	7.68215
54	E6	29	luxAB	11.8251	10.8251
54	E6	30	luxAB	15.1083	14.1083
54	E6	31	luxAB	17.6994	16.6994
54	E6	32	luxAB	19.5301	18.5301
54	E6	33	luxAB	20.7269	19.7269
54	E6	34	luxAB	21.4085	20.4085
54	E6	35	luxAB	21.6765	20.6765
55	E7	1	luxAB	0.967296	-0.0327042
55	E7	2	luxAB	0.972814	-0.0271857
55	E7	3	luxAB	0.976047	-0.0239534
55	E7	4	luxAB	0.978102	-0.0218983
55	E7	5	luxAB	0.979813	-0.0201871
55	E7	6	luxAB	0.981367	-0.0186327
55	E7	7	luxAB	0.982727	-0.0172731
55	E7	8	luxAB	0.983722	-0.0162781
55	E7	9	luxAB	0.984346	-0.0156544
55	E7	10	luxAB	0.984751	-0.015249
55	E7	11	luxAB	0.985057	-0.0149435
55	E7	12	luxAB	0.985194	-0.0148059
55	E7	13	luxAB	0.984985	-0.0150149
55	E7	14	luxAB	0.984369	-0.0156315
55	E7	15	luxAB	0.983514	-0.0164863
55	E7	16	luxAB	0.98274	-0.0172601
55	E7	17	luxAB	0.982394	-0.0176058
55	E7	18	luxAB	0.983048	-0.0169523
55	E7	19	luxAB	0.987595	-0.0124049
55	E7	20	luxAB	0.988981	-0.0110186
55	E7	21	luxAB	0.995851	-0.0041486
55	E7	22	luxAB	1.16837	0.168374
55	E7	23	luxAB	1.56249	0.562487
55	E7	24	luxAB	2.2293	1.2293
55	E7	25	luxAB	3.31276	2.31276
55	E7	26	luxAB	4.96073	3.96073
55	E7	27	luxAB	7.2717	6.2717
55	E7	28	luxAB	10.194	9.19401
55	E7	29	luxAB	13.4607	12.4607
55	E7	30	luxAB	16.2375	15.2375
55	E7	31	luxAB	18.2719	17.2719
55	E7	32	luxAB	19.615	18.615
55	E7	33	luxAB	20.3715	19.3715
55	E7	34	luxAB	20.7468	19.7468
55	E7	35	luxAB	20.882	19.882
56	E8	1	luxAB	0.968634	-0.0313661
56	E8	2	luxAB	0.973812	-0.0261875
56	E8	3	luxAB	0.976574	-0.0234263
56	E8	4	luxAB	0.978047	-0.0219526
56	E8	5	luxAB	0.979128	-0.020872
56	E8	6	luxAB	0.980129	-0.0198707
56	E8	7	luxAB	0.981174	-0.0188263
56	E8	8	luxAB	0.982119	-0.0178813
56	E8	9	luxAB	0.982846	-0.0171536
56	E8	10	luxAB	0.983373	-0.0166267
56	E8	11	luxAB	0.983764	-0.0162361
56	E8	12	luxAB	0.983973	-0.0160272
56	E8	13	luxAB	0.983854	-0.0161456
56	E8	14	luxAB	0.983348	-0.0166522
56	E8	15	luxAB	0.982589	-0.0174111
56	E8	16	luxAB	0.981846	-0.0181542
56	E8	17	luxAB	0.981383	-0.0186172
56	E8	18	luxAB	0.981738	-0.0182617
56	E8	19	luxAB	0.985773	-0.0142269
56	E8	20	luxAB	0.987032	-0.0129675
56	E8	21	luxAB	0.98228	-0.0177205
56	E8	22	luxAB	1.14129	0.141286
56	E8	23	luxAB	1.50656	0.506555
56	E8	24	luxAB	2.13135	1.13135
56	E8	25	luxAB	3.15935	2.15935
56	E8	26	luxAB	4.74219	3.74219
56	E8	27	luxAB	6.99083	5.99083
56	E8	28	luxAB	9.87909	8.87909
56	E8	29	luxAB	13.17	12.17
56	E8	30	luxAB	16.4539	15.4539
56	E8	31	luxAB	18.9135	17.9135
56	E8	32	luxAB	20.6023	19.6023
56	E8	33	luxAB	21.694	20.694
56	E8	34	luxAB	22.3022	21.3022
56	E8	35	luxAB	22.5243	21.5243
57	E9	1	luxAB	0.96951	-0.0304897
57	E9	2	luxAB	0.974332	-0.0256683
57	E9	3	luxAB	0.977412	-0.0225879
57	E9	4	luxAB	0.979369	-0.0206309
57	E9	5	luxAB	0.980712	-0.0192882
57	E9	6	luxAB	0.981683	-0.0183173
57	E9	7	luxAB	0.98255	-0.01745
57	E9	8	luxAB	0.983371	-0.0166289
57	E9	9	luxAB	0.984087	-0.0159128
57	E9	10	luxAB	0.984625	-0.0153747
57	E9	11	luxAB	0.984954	-0.0150465
57	E9	12	luxAB	0.985042	-0.0149577
57	E9	13	luxAB	0.984839	-0.0151608
57	E9	14	luxAB	0.984337	-0.0156626
57	E9	15	luxAB	0.983645	-0.0163552
57	E9	16	luxAB	0.982955	-0.0170451
[truncated: 1,384 more rows]

## Sheet: Melt Curve Raw Data
Chemistry	Dye-based
Date Created	2024-02-07 16:42:07 PM CET
Experiment Comment
Experiment File Name	U:\Promotion DNA Methyltransferasen Synechocystis PCC6803\Nippon qFYR\Experiments\2024-02-07_luxAB.qps
Experiment Name	2024-02-07_luxAB
Experiment Run End Time	2024-02-07 16:05:04 PM CET
Experiment Run Start Time	2024-02-07 14:12:04 PM CET
Experiment Type	Comparative Cq (ΔΔCq)
Instrument Serial Number	AX96B22K09M08
Instrument Type	FastGene qFYR
Lid Temperature	100.0
Plastic manufacturer
Post-read Stage/Step
Pre-read Stage/Step
Quantification Cycle Method	Cq
Sample Volume	20.0
Sealing method
Signal Smoothing On	true
Software version	1.0
Stage where Melt Analysis is performed	Stage3
Stage/ Cycle where Cq Analysis is performed	Stage2, Step2
Template type	cDNA
User Name
Well	Well Position	Reading	Temperature	Fluorescence	Derivative	Target Name
1	A1	1	63.21	17.8922	0.0038382	luxAB
1	A1	2	63.3335	17.889	0.00491798	luxAB
1	A1	3	63.4739	17.8797	0.00611182	luxAB
1	A1	4	63.6168	17.8654	0.00740685	luxAB
1	A1	5	63.7708	17.846	0.00880453	luxAB
1	A1	6	63.9319	17.8193	0.0102941	luxAB
1	A1	7	64.1006	17.7852	0.0118322	luxAB
1	A1	8	64.2749	17.744	0.0133434	luxAB
1	A1	9	64.4542	17.6962	0.0147564	luxAB
1	A1	10	64.6377	17.6426	0.0160119	luxAB
1	A1	11	64.8252	17.5841	0.0170811	luxAB
1	A1	12	65.0166	17.5214	0.0179673	luxAB
1	A1	13	65.2116	17.4552	0.0186975	luxAB
1	A1	14	65.4099	17.3859	0.0193108	luxAB
1	A1	15	65.6109	17.314	0.0198494	luxAB
1	A1	16	65.8141	17.2397	0.0203472	luxAB
1	A1	17	66.0185	17.1634	0.0208228	luxAB
1	A1	18	66.2236	17.0851	0.0212778	luxAB
1	A1	19	66.4287	17.0052	0.0217011	luxAB
1	A1	20	66.6336	16.924	0.022076	luxAB
1	A1	21	66.8381	16.8416	0.022388	luxAB
1	A1	22	67.0422	16.7584	0.0226305	luxAB
1	A1	23	67.2462	16.6747	0.0228067	luxAB
1	A1	24	67.45	16.5906	0.0229285	luxAB
1	A1	25	67.6537	16.5065	0.0230105	luxAB
1	A1	26	67.8575	16.4223	0.0230649	luxAB
1	A1	27	68.0612	16.3381	0.0231007	luxAB
1	A1	28	68.2649	16.254	0.023124	luxAB
1	A1	29	68.4688	16.1698	0.0231372	luxAB
1	A1	30	68.673	16.0856	0.0231417	luxAB
1	A1	31	68.8775	16.0011	0.0231405	luxAB
1	A1	32	69.0825	15.9164	0.0231377	luxAB
1	A1	33	69.288	15.8313	0.0231377	luxAB
1	A1	34	69.4939	15.7459	0.0231436	luxAB
1	A1	35	69.7002	15.6603	0.0231563	luxAB
1	A1	36	69.9065	15.5744	0.0231734	luxAB
1	A1	37	70.1128	15.4885	0.0231897	luxAB
1	A1	38	70.3189	15.4026	0.0231987	luxAB
1	A1	39	70.5247	15.3169	0.0231959	luxAB
1	A1	40	70.7303	15.2314	0.0231819	luxAB
1	A1	41	70.9356	15.1463	0.0231617	luxAB
1	A1	42	71.1407	15.0616	0.0231433	luxAB
1	A1	43	71.3456	14.9771	0.0231387	luxAB
1	A1	44	71.5503	14.8928	0.0231579	luxAB
1	A1	45	71.7547	14.8085	0.0232043	luxAB
1	A1	46	71.9589	14.7242	0.0232737	luxAB
1	A1	47	72.163	14.6396	0.0233541	luxAB
1	A1	48	72.3671	14.5546	0.0234257	luxAB
1	A1	49	72.5716	14.4691	0.0234675	luxAB
1	A1	50	72.7771	14.383	0.0234668	luxAB
1	A1	51	72.9839	14.2962	0.0234237	luxAB
1	A1	52	73.1923	14.2088	0.0233513	luxAB
1	A1	53	73.4025	14.1208	0.0232734	luxAB
1	A1	54	73.6142	14.0324	0.0232179	luxAB
1	A1	55	73.8269	13.9436	0.0232077	luxAB
1	A1	56	74.0398	13.8546	0.0232554	luxAB
1	A1	57	74.2523	13.7656	0.0233625	luxAB
1	A1	58	74.4636	13.6767	0.0235235	luxAB
1	A1	59	74.6732	13.5881	0.0237308	luxAB
1	A1	60	74.8808	13.4996	0.0239786	luxAB
1	A1	61	75.086	13.4115	0.0242673	luxAB
1	A1	62	75.2891	13.3236	0.0246063	luxAB
1	A1	63	75.4899	13.2357	0.0250158	luxAB
1	A1	64	75.6889	13.1476	0.0255288	luxAB
1	A1	65	75.8861	13.059	0.0261926	luxAB
1	A1	66	76.082	12.9692	0.0270723	luxAB
1	A1	67	76.2766	12.8776	0.0282502	luxAB
1	A1	68	76.4702	12.783	0.0298189	luxAB
1	A1	69	76.6628	12.6842	0.0318732	luxAB
1	A1	70	76.8548	12.5794	0.0345016	luxAB
1	A1	71	77.0462	12.4664	0.037779	luxAB
1	A1	72	77.2373	12.3426	0.041766	luxAB
1	A1	73	77.4287	12.205	0.0465136	luxAB
1	A1	74	77.6208	12.0499	0.0520693	luxAB
1	A1	75	77.8139	11.8736	0.0584807	luxAB
1	A1	76	78.0083	11.6721	0.0657891	luxAB
1	A1	77	78.2039	11.4412	0.074004	luxAB
1	A1	78	78.4005	11.1771	0.0830836	luxAB
1	A1	79	78.5978	10.8763	0.0929178	luxAB
1	A1	80	78.7955	10.5359	0.103311	luxAB
1	A1	81	78.9931	10.154	0.113981	luxAB
1	A1	82	79.1906	9.72989	0.124585	luxAB
1	A1	83	79.388	9.26398	0.134737	luxAB
1	A1	84	79.5852	8.75823	0.144032	luxAB
1	A1	85	79.7824	8.21612	0.152084	luxAB
1	A1	86	79.9798	7.64259	0.158559	luxAB
1	A1	87	80.1774	7.04404	0.163189	luxAB
1	A1	88	80.3754	6.42815	0.165794	luxAB
1	A1	89	80.5735	5.8036	0.16629	luxAB
1	A1	90	80.7717	5.17986	0.164663	luxAB
1	A1	91	80.9697	4.5667	0.160953	luxAB
1	A1	92	81.1671	3.97383	0.155253	luxAB
1	A1	93	81.3636	3.41039	0.147702	luxAB
1	A1	94	81.5589	2.8845	0.138479	luxAB
1	A1	95	81.7529	2.4028	0.12783	luxAB
1	A1	96	81.9454	1.97017	0.116077	luxAB
1	A1	97	82.1366	1.58947	0.1036	luxAB
1	A1	98	82.3263	1.26148	0.0908158	luxAB
1	A1	99	82.5148	0.985026	0.0781476	luxAB
1	A1	100	82.7022	0.757201	0.0659844	luxAB
1	A1	101	82.8884	0.573738	0.0546484	luxAB
1	A1	102	83.0737	0.429438	0.044381	luxAB
1	A1	103	83.258	0.318618	0.0353345	luxAB
1	A1	104	83.4415	0.235528	0.0275744	luxAB
1	A1	105	83.6241	0.174699	0.0210922	luxAB
1	A1	106	83.8061	0.131195	0.0158189	luxAB
1	A1	107	83.9872	0.100766	0.0116392	luxAB
1	A1	108	84.1678	0.0799073	0.00840991	luxAB
1	A1	109	84.3477	0.0658451	0.00597737	luxAB
1	A1	110	84.5273	0.0564658	0.00419006	luxAB
1	A1	111	84.7067	0.0502181	0.00290862	luxAB
1	A1	112	84.8863	0.0460033	0.00201239	luxAB
1	A1	113	85.0661	0.0430703	0.00140133	luxAB
1	A1	114	85.2464	0.0409231	0.000995193	luxAB
1	A1	115	85.4271	0.0392453	0.000731879	luxAB
1	A1	116	85.6082	0.0378425	0.000564974	luxAB
1	A1	117	85.7896	0.0365997	0.000460948	luxAB
1	A1	118	85.9715	0.0354519	0.000396562	luxAB
1	A1	119	86.1537	0.0343641	0.000356365	luxAB
1	A1	120	86.3363	0.0333185	0.000330547	luxAB
1	A1	121	86.5191	0.0323067	0.000313181	luxAB
1	A1	122	86.7021	0.0313245	0.00030088	luxAB
1	A1	123	86.885	0.0303698	0.000291774	luxAB
1	A1	124	87.0675	0.0294405	0.000284824	luxAB
1	A1	125	87.2493	0.0285344	0.000279404	luxAB
1	A1	126	87.4302	0.0276488	0.00027507	luxAB
1	A1	127	87.61	0.0267804	0.00027143	luxAB
1	A1	128	87.7891	0.0259261	0.000268124	luxAB
1	A1	129	87.9674	0.0250826	0.00026487	luxAB
1	A1	130	88.1454	0.0242477	0.000261479	luxAB
1	A1	131	88.3233	0.0234201	0.000257833	luxAB
1	A1	132	88.5011	0.0226001	0.000253861	luxAB
1	A1	133	88.6787	0.0217896	0.000249506	luxAB
1	A1	134	88.8562	0.0209918	0.000244686	luxAB
1	A1	135	89.0334	0.0202111	0.000239315	luxAB
1	A1	136	89.2103	0.0194522	0.000233357	luxAB
1	A1	137	89.387	0.0187192	0.00022691	luxAB
1	A1	138	89.5638	0.0180144	0.000220257	luxAB
1	A1	139	89.7409	0.017338	0.000213884	luxAB
1	A1	140	89.9185	0.0166874	0.000208415	luxAB
1	A1	141	90.0968	0.0160568	0.000204484	luxAB
1	A1	142	90.2755	0.0154383	0.0002026	luxAB
1	A1	143	90.4543	0.0148222	0.000203014	luxAB
1	A1	144	90.6328	0.0141986	0.000205644	luxAB
1	A1	145	90.8106	0.0135587	0.000210074	luxAB
1	A1	146	90.9874	0.0128961	0.000215659	luxAB
1	A1	147	91.163	0.0122076	0.00022164	luxAB
1	A1	148	91.3375	0.0114939	0.000227255	luxAB
1	A1	149	91.5107	0.0107594	0.000231844	luxAB
1	A1	150	91.6828	0.0100115	0.000234911	luxAB
1	A1	151	91.8538	0.0092594	0.000236115	luxAB
1	A1	152	92.0236	0.00851277	0.000235258	luxAB
1	A1	153	92.1923	0.00778063	0.000232302	luxAB
1	A1	154	92.3601	0.0070702	0.000227375	luxAB
1	A1	155	92.5273	0.00638648	0.000220724	luxAB
1	A1	156	92.6939	0.0057322	0.000212684	luxAB
1	A1	157	92.8602	0.00510833	0.000203632	luxAB
1	A1	158	93.0263	0.00451484	0.000193883	luxAB
1	A1	159	93.192	0.00395149	0.000183609	luxAB
1	A1	160	93.3573	0.00341861	0.000172854	luxAB
1	A1	161	93.5223	0.00291744	0.000161578	luxAB
1	A1	162	93.687	0.0024502	0.000149721	luxAB
1	A1	163	93.8516	0.00201974	0.000137276	luxAB
1	A1	164	94.0163	0.00162897	0.000124405	luxAB
1	A1	165	94.1813	0.00128023	0.000111436	luxAB
1	A1	166	94.3468	0.00097455	9.88007e-05	luxAB
1	A1	167	94.5129	0.000711109	8.6927e-05	luxAB
1	A1	168	94.6796	0.000487032	7.61542e-05	luxAB
1	A1	169	94.8466	0.000298882	6.65476e-05	luxAB
1	A1	170	95.0142	0.000134803	5.79355e-05	luxAB
1	A1	171	95.1819	-7.91207e-06	5.00998e-05	luxAB
1	A1	172	95.35	-0.000126891	4.29077e-05	luxAB
2	A2	1	63.21	16.4315	-0.0116659	luxAB
2	A2	2	63.3335	16.4549	-0.00777743	luxAB
2	A2	3	63.4739	16.4701	-0.00435068	luxAB
2	A2	4	63.6168	16.4787	-0.00119705	luxAB
2	A2	5	63.7708	16.4805	0.00177789	luxAB
2	A2	6	63.9319	16.4724	0.0045977	luxAB
2	A2	7	64.1006	16.4546	0.00723493	luxAB
2	A2	8	64.2749	16.4274	0.00968377	luxAB
2	A2	9	64.4542	16.3915	0.0118958	luxAB
2	A2	10	64.6377	16.3481	0.0138232	luxAB
2	A2	11	64.8252	16.2984	0.0154352	luxAB
2	A2	12	65.0166	16.2435	0.0167365	luxAB
2	A2	13	65.2116	16.1845	0.0177654	luxAB
2	A2	14	65.4099	16.1221	0.018571	luxAB
2	A2	15	65.6109	16.0571	0.0192111	luxAB
2	A2	16	65.8141	15.9899	0.0197351	luxAB
2	A2	17	66.0185	15.921	0.020178	luxAB
2	A2	18	66.2236	15.8508	0.0205572	luxAB
2	A2	19	66.4287	15.7796	0.0208757	luxAB
2	A2	20	66.6336	15.7076	0.0211297	luxAB
2	A2	21	66.8381	15.6352	0.0213159	luxAB
2	A2	22	67.0422	15.5626	0.0214362	luxAB
2	A2	23	67.2462	15.4899	0.0215002	luxAB
2	A2	24	67.45	15.4173	0.0215237	luxAB
2	A2	25	67.6537	15.3449	0.021523	luxAB
2	A2	26	67.8575	15.2727	0.0215104	luxAB
2	A2	27	68.0612	15.2007	0.021494	luxAB
2	A2	28	68.2649	15.1288	0.0214779	luxAB
2	A2	29	68.4688	15.0569	0.0214624	luxAB
2	A2	30	68.673	14.9851	0.0214464	luxAB
2	A2	31	68.8775	14.913	0.0214301	luxAB
2	A2	32	69.0825	14.8408	0.0214147	luxAB
2	A2	33	69.288	14.7683	0.0214017	luxAB
2	A2	34	69.4939	14.6955	0.0213918	luxAB
2	A2	35	69.7002	14.6225	0.0213832	luxAB
2	A2	36	69.9065	14.5494	0.0213723	luxAB
2	A2	37	70.1128	14.4763	0.0213532	luxAB
2	A2	38	70.3189	14.4033	0.0213199	luxAB
2	A2	39	70.5247	14.3307	0.0212695	luxAB
2	A2	40	70.7303	14.2586	0.0212053	luxAB
2	A2	41	70.9356	14.187	0.0211355	luxAB
2	A2	42	71.1407	14.1159	0.0210728	luxAB
2	A2	43	71.3456	14.0453	0.0210333	luxAB
2	A2	44	71.5503	13.975	0.0210321	luxAB
2	A2	45	71.7547	13.9049	0.021077	luxAB
2	A2	46	71.9589	13.8347	0.0211677	luxAB
2	A2	47	72.163	13.7642	0.0212947	luxAB
2	A2	48	72.3671	13.6931	0.0214396	luxAB
2	A2	49	72.5716	13.6212	0.0215803	luxAB
2	A2	50	72.7771	13.5483	0.0217009	luxAB
2	A2	51	72.9839	13.4743	0.0217964	luxAB
2	A2	52	73.1923	13.3992	0.0218737	luxAB
2	A2	53	73.4025	13.323	0.0219506	luxAB
2	A2	54	73.6142	13.2459	0.02205	luxAB
2	A2	55	73.8269	13.1679	0.0221923	luxAB
2	A2	56	74.0398	13.0892	0.0223896	luxAB
2	A2	57	74.2523	13.01	0.022645	luxAB
2	A2	58	74.4636	12.9304	0.0229565	luxAB
2	A2	59	74.6732	12.8505	0.0233197	luxAB
2	A2	60	74.8808	12.7703	0.0237326	luxAB
2	A2	61	75.086	12.6898	0.024198	luxAB
2	A2	62	75.2891	12.609	0.0247269	luxAB
2	A2	63	75.4899	12.5275	0.02534	luxAB
2	A2	64	75.6889	12.4451	0.0260694	luxAB
2	A2	65	75.8861	12.3614	0.026961	luxAB
2	A2	66	76.082	12.276	0.0280783	luxAB
2	A2	67	76.2766	12.188	0.029502	luxAB
2	A2	68	76.4702	12.0966	0.0313233	luxAB
2	A2	69	76.6628	12.0004	0.0336355	luxAB
2	A2	70	76.8548	11.8979	0.0365257	luxAB
2	A2	71	77.0462	11.7871	0.0400668	luxAB
2	A2	72	77.2373	11.6655	0.0443174	luxAB
2	A2	73	77.4287	11.5303	0.049326	luxAB
2	A2	74	77.6208	11.3783	0.0551382	luxAB
2	A2	75	77.8139	11.2057	0.0618002	luxAB
2	A2	76	78.0083	11.009	0.0693511	luxAB
2	A2	77	78.2039	10.7843	0.0777971	luxAB
2	A2	78	78.4005	10.5281	0.0870905	luxAB
2	A2	79	78.5978	10.2372	0.0971125	luxAB
2	A2	80	78.7955	9.90905	0.107656	luxAB
2	A2	81	78.9931	9.54211	0.118428	luxAB
2	A2	82	79.1906	9.13586	0.129075	luxAB
2	A2	83	79.388	8.69103	0.139203	luxAB
2	A2	84	79.5852	8.20972	0.148402	luxAB
2	A2	85	79.7824	7.6954	0.15629	luxAB
2	A2	86	79.9798	7.15293	0.162541	luxAB
2	A2	87	80.1774	6.58843	0.1669	luxAB
2	A2	88	80.3754	6.00913	0.169201	luxAB
2	A2	89	80.5735	5.42313	0.169379	luxAB
2	A2	90	80.7717	4.83915	0.167434	luxAB
2	A2	91	80.9697	4.26613	0.163422	luxAB
2	A2	92	81.1671	3.71289	0.157446	luxAB
2	A2	93	81.3636	3.1877	0.149649	luxAB
2	A2	94	81.5589	2.69786	0.140212	luxAB
2	A2	95	81.7529	2.24935	0.129382	luxAB
2	A2	96	81.9454	1.8465	0.117474	luxAB
2	A2	97	82.1366	1.49187	0.104864	luxAB
2	A2	98	82.3263	1.1861	0.0919627	luxAB
2	A2	99	82.5148	0.9281	0.0791878	luxAB
2	A2	100	82.7022	0.715179	0.0669238	luxAB
2	A2	101	82.8884	0.543422	0.0554903	luxAB
2	A2	102	83.0737	0.408056	0.0451268	luxAB
2	A2	103	83.258	0.303858	0.035986	luxAB
2	A2	104	83.4415	0.225531	0.0281342	luxAB
2	A2	105	83.6241	0.168025	0.0215648	luxAB
2	A2	106	83.8061	0.126767	0.0162106	luxAB
2	A2	107	83.9872	0.0978088	0.011958	luxAB
2	A2	108	84.1678	0.0778826	0.00866495	luxAB
2	A2	109	84.3477	0.0643925	0.00617838	luxAB
2	A2	110	84.5273	0.0553532	0.00434667	luxAB
2	A2	111	84.7067	0.0493015	0.00302991	luxAB
2	A2	112	84.8863	0.0451963	0.00210648	luxAB
2	A2	113	85.0661	0.0423222	0.00147517	luxAB
2	A2	114	85.2464	0.0402041	0.00105445	luxAB
2	A2	115	85.4271	0.0385374	0.000780893	luxAB
2	A2	116	85.6082	0.0371343	0.000606859	luxAB
2	A2	117	85.7896	0.0358838	0.000497724	luxAB
2	A2	118	85.9715	0.0347244	0.000429364	luxAB
2	A2	119	86.1537	0.0336248	0.000385671	luxAB
2	A2	120	86.3363	0.0325711	0.000356418	luxAB
2	A2	121	86.5191	0.0315588	0.000335479	luxAB
2	A2	122	86.7021	0.0305874	0.000319455	luxAB
2	A2	123	86.885	0.0296566	0.00030659	luxAB
2	A2	124	87.0675	0.0287653	0.000296035	luxAB
2	A2	125	87.2493	0.02791	0.000287367	luxAB
2	A2	126	87.4302	0.0270855	0.000280317	luxAB
2	A2	127	87.61	0.0262851	0.000274593	luxAB
2	A2	128	87.7891	0.0255018	0.000269853	luxAB
2	A2	129	87.9674	0.0247293	0.000265748	luxAB
2	A2	130	88.1454	0.0239628	0.000261955	luxAB
2	A2	131	88.3233	0.0232003	0.000258189	luxAB
2	A2	132	88.5011	0.022442	0.000254218	luxAB
2	A2	133	88.6787	0.0216907	0.00024986	luxAB
2	A2	134	88.8562	0.0209513	0.000244975	luxAB
2	A2	135	89.0334	0.0202292	0.000239486	luxAB
2	A2	136	89.2103	0.0195298	0.000233428	luxAB
2	A2	137	89.387	0.0188568	0.000227007	luxAB
2	A2	138	89.5638	0.018212	0.000220626	luxAB
2	A2	139	89.7409	0.0175937	0.000214866	luxAB
2	A2	140	89.9185	0.0169973	0.000210398	luxAB
2	A2	141	90.0968	0.0164152	0.000207839	luxAB
2	A2	142	90.2755	0.0158377	0.000207601	luxAB
2	A2	143	90.4543	0.0152544	0.000209767	luxAB
2	A2	144	90.6328	0.0146554	0.000214017	luxAB
2	A2	145	90.8106	0.014033	0.000219646	luxAB
2	A2	146	90.9874	0.0133827	0.000225692	luxAB
2	A2	147	91.163	0.0127047	0.000231082	luxAB
2	A2	148	91.3375	0.0120038	0.000234774	luxAB
2	A2	149	91.5107	0.0112889	0.000235893	luxAB
2	A2	150	91.6828	0.0105728	0.000233836	luxAB
2	A2	151	91.8538	0.00987031	0.000228293	luxAB
2	A2	152	92.0236	0.00919651	0.000219268	luxAB
2	A2	153	92.1923	0.0085653	0.000207115	luxAB
2	A2	154	92.3601	0.00798769	0.00019254	luxAB
2	A2	155	92.5273	0.00747068	0.000176548	luxAB
2	A2	156	92.6939	0.00701662	0.000160373	luxAB
2	A2	157	92.8602	0.00662302	0.000145384	luxAB
2	A2	158	93.0263	0.00628284	0.000132925	luxAB
2	A2	159	93.192	0.00598504	0.000124169	luxAB
2	A2	160	93.3573	0.00571528	0.000120021	luxAB
2	A2	161	93.5223	0.0054567	0.000121067	luxAB
2	A2	162	93.687	0.00519073	0.000127491	luxAB
2	A2	163	93.8516	0.00489801	0.00013911	luxAB
2	A2	164	94.0163	0.00455949	0.000155367	luxAB
2	A2	165	94.1813	0.00415762	0.000175315	luxAB
2	A2	166	94.3468	0.00367801	0.000197672	luxAB
2	A2	167	94.5129	0.00311126	0.000221082	luxAB
2	A2	168	94.6796	0.00245432	0.000244325	luxAB
2	A2	169	94.8466	0.00170646	0.000266657	luxAB
2	A2	170	95.0142	0.000895677	0.000287874	luxAB
2	A2	171	95.1819	2.42328e-05	0.000308065	luxAB
2	A2	172	95.35	-0.00091991	0.000327293	luxAB
3	A3	1	63.21	17.6336	0.00501217	luxAB
3	A3	2	63.3335	17.6279	0.00565193	luxAB
3	A3	3	63.4739	17.6171	0.00643564	luxAB
3	A3	4	63.6168	17.6022	0.00732962	luxAB
3	A3	5	63.7708	17.5831	0.00832067	luxAB
3	A3	6	63.9319	17.5582	0.00938903	luxAB
3	A3	7	64.1006	17.5275	0.0104894	luxAB
3	A3	8	64.2749	17.4915	0.0115469	luxAB
3	A3	9	64.4542	17.4508	0.0124969	luxAB
3	A3	10	64.6377	17.4061	0.013289	luxAB
3	A3	11	64.8252	17.3583	0.0139021	luxAB
3	A3	12	65.0166	17.3081	0.0143431	luxAB
3	A3	13	65.2116	17.2562	0.0146384	luxAB
3	A3	14	65.4099	17.2031	0.0148244	luxAB
3	A3	15	65.6109	17.149	0.0149394	luxAB
3	A3	16	65.8141	17.0943	0.0150152	luxAB
3	A3	17	66.0185	17.0393	0.0150722	luxAB
3	A3	18	66.2236	16.984	0.0151192	luxAB
3	A3	19	66.4287	16.9288	0.0151566	luxAB
3	A3	20	66.6336	16.8737	0.0151819	luxAB
3	A3	21	66.8381	16.8188	0.015195	luxAB
3	A3	22	67.0422	16.7641	0.0152011	luxAB
3	A3	23	67.2462	16.7098	0.0152113	luxAB
3	A3	24	67.45	16.6556	0.0152413	luxAB
3	A3	25	67.6537	16.6015	0.015306	luxAB
3	A3	26	67.8575	16.5472	0.0154162	luxAB
3	A3	27	68.0612	16.4925	0.0155776	luxAB
3	A3	28	68.2649	16.4372	0.0157915	luxAB
3	A3	29	68.4688	16.3809	0.0160547	luxAB
3	A3	30	68.673	16.3235	0.0163617	luxAB
3	A3	31	68.8775	16.2646	0.0167075	luxAB
3	A3	32	69.0825	16.204	0.0170877	luxAB
3	A3	33	69.288	16.1417	0.0174986	luxAB
3	A3	34	69.4939	16.0776	0.0179366	luxAB
3	A3	35	69.7002	16.0115	0.0183969	luxAB
3	A3	36	69.9065	15.9436	0.0188733	luxAB
3	A3	37	70.1128	15.8739	0.0193576	luxAB
3	A3	38	70.3189	15.8024	0.0198412	luxAB
3	A3	39	70.5247	15.7293	0.0203172	luxAB
3	A3	40	70.7303	15.6547	0.020783	luxAB
3	A3	41	70.9356	15.5785	0.0212399	luxAB
3	A3	42	71.1407	15.5009	0.0216923	luxAB
3	A3	43	71.3456	15.4219	0.0221483	luxAB
3	A3	44	71.5503	15.3413	0.0226149	luxAB
3	A3	45	71.7547	15.2592	0.0230926	luxAB
3	A3	46	71.9589	15.1755	0.0235746	luxAB
3	A3	47	72.163	15.09	0.0240458	luxAB
3	A3	48	72.3671	15.0028	0.0244832	luxAB
3	A3	49	72.5716	14.9137	0.024862	luxAB
3	A3	50	72.7771	14.8228	0.0251661	luxAB
3	A3	51	72.9839	14.7302	0.0253937	luxAB
3	A3	52	73.1923	14.6359	0.0255579	luxAB
3	A3	53	73.4025	14.5401	0.0256842	luxAB
3	A3	54	73.6142	14.4431	0.0258039	luxAB
3	A3	55	73.8269	14.3451	0.0259445	luxAB
3	A3	56	74.0398	14.2464	0.0261226	luxAB
3	A3	57	74.2523	14.1474	0.0263434	luxAB
3	A3	58	74.4636	14.0482	0.026605	luxAB
3	A3	59	74.6732	13.949	0.0269029	luxAB
3	A3	60	74.8808	13.8499	0.0272351	luxAB
3	A3	61	75.086	13.7511	0.0276058	luxAB
3	A3	62	75.2891	13.6525	0.028029	luxAB
3	A3	63	75.4899	13.5538	0.0285302	luxAB
3	A3	64	75.6889	13.4548	0.0291476	luxAB
3	A3	65	75.8861	13.3551	0.029934	luxAB
3	A3	66	76.082	13.2539	0.0309604	luxAB
3	A3	67	76.2766	13.1505	0.0323145	luxAB
3	A3	68	76.4702	13.0436	0.0340934	luxAB
3	A3	69	76.6628	12.9319	0.0363942	luxAB
3	A3	70	76.8548	12.8134	0.039305	luxAB
3	A3	71	77.0462	12.6859	0.042897	luxAB
3	A3	72	77.2373	12.5467	0.0472251	luxAB
3	A3	73	77.4287	12.3925	0.0523331	luxAB
3	A3	74	77.6208	12.2198	0.058262	luxAB
3	A3	75	77.8139	12.0246	0.0650535	luxAB
3	A3	76	78.0083	11.8029	0.0727426	luxAB
3	A3	77	78.2039	11.5506	0.0813308	luxAB
3	A3	78	78.4005	11.2639	0.0907633	luxAB
3	A3	79	78.5978	10.9394	0.100912	luxAB
3	A3	80	78.7955	10.5745	0.111557	luxAB
3	A3	81	78.9931	10.1676	0.122391	luxAB
3	A3	82	79.1906	9.71825	0.133044	luxAB
3	A3	83	79.388	9.22756	0.143107	luxAB
3	A3	84	79.5852	8.69803	0.152158	luxAB
3	A3	85	79.7824	8.13371	0.159803	luxAB
3	A3	86	79.9798	7.54021	0.165713	luxAB
3	A3	87	80.1774	6.92449	0.169633	luxAB
3	A3	88	80.3754	6.29472	0.171405	luxAB
3	A3	89	80.5735	5.66	0.170976	luxAB
3	A3	90	80.7717	5.02999	0.168368	luxAB
3	A3	91	80.9697	4.41454	0.163658	luxAB
3	A3	92	81.1671	3.82321	0.156977	luxAB
3	A3	93	81.3636	3.26484	0.148499	luxAB
3	A3	94	81.5589	2.74704	0.138435	luxAB
3	A3	95	81.7529	2.27589	0.127059	luxAB
3	A3	96	81.9454	1.85555	0.114712	luxAB
3	A3	97	82.1366	1.48817	0.101787	luxAB
3	A3	98	82.3263	1.17385	0.0887005	luxAB
3	A3	99	82.5148	0.91078	0.0758708	luxAB
3	A3	100	82.7022	0.695547	0.0636714	luxAB
3	A3	101	82.8884	0.523504	0.0524037	luxAB
3	A3	102	83.0737	0.389218	0.0422842	luxAB
3	A3	103	83.258	0.286905	0.0334397	luxAB
3	A3	104	83.4415	0.210836	0.0259113	luxAB
3	A3	105	83.6241	0.155651	0.0196693	luxAB
3	A3	106	83.8061	0.116582	0.0146277	luxAB
3	A3	107	83.9872	0.0895791	0.0106596	luxAB
3	A3	108	84.1678	0.0713413	0.00761464	luxAB
3	A3	109	84.3477	0.0592838	0.0053366	luxAB
3	A3	110	84.5273	0.0514559	0.00367453	luxAB
3	A3	111	84.7067	0.0464368	0.00249196	luxAB
3	A3	112	84.8863	0.0432259	0.00167226	luxAB
3	A3	113	85.0661	0.0411406	0.00111988	luxAB
3	A3	114	85.2464	0.0397292	0.00075893	luxAB
3	A3	115	85.4271	0.0387012	0.000531131	luxAB
3	A3	116	85.6082	0.0378751	0.000393186	luxAB
3	A3	117	85.7896	0.0371413	0.000313877	luxAB
3	A3	118	85.9715	0.0364356	0.000271493	luxAB
3	A3	119	86.1537	0.0357231	0.000251432	luxAB
3	A3	120	86.3363	0.0349866	0.000244204	luxAB
3	A3	121	86.5191	0.0342202	0.000243846	luxAB
3	A3	122	86.7021	0.0334247	0.000246754	luxAB
3	A3	123	86.885	0.032605	0.000250809	luxAB
3	A3	124	87.0675	0.0317683	0.000254792	luxAB
3	A3	125	87.2493	0.0309225	0.000258027	luxAB
3	A3	126	87.4302	0.030075	0.000260168	luxAB
3	A3	127	87.61	0.0292321	0.000261061	luxAB
3	A3	128	87.7891	0.0283982	0.000260705	luxAB
3	A3	129	87.9674	0.0275756	0.000259244	luxAB
3	A3	130	88.1454	0.026765	0.000256938	luxAB
3	A3	131	88.3233	0.0259652	0.00025408	luxAB
3	A3	132	88.5011	0.0251751	0.000250924	luxAB
3	A3	133	88.6787	0.0243932	0.000247604	luxAB
3	A3	134	88.8562	0.0236193	0.000244081	luxAB
3	A3	135	89.0334	0.0228545	0.000240153	luxAB
3	A3	136	89.2103	0.0221012	0.000235542	luxAB
3	A3	137	89.387	0.021363	0.000230012	luxAB
3	A3	138	89.5638	0.0206442	0.000223487	luxAB
3	A3	139	89.7409	0.0199489	0.000216125	luxAB
3	A3	140	89.9185	0.0192803	0.000208313	luxAB
3	A3	141	90.0968	0.0186401	0.000200586	luxAB
3	A3	142	90.2755	0.0180282	0.000193511	luxAB
3	A3	143	90.4543	0.0174421	0.000187574	luxAB
3	A3	144	90.6328	0.0168778	0.000183078	luxAB
3	A3	145	90.8106	0.0163295	0.000180114	luxAB
3	A3	146	90.9874	0.015791	0.000178606	luxAB
3	A3	147	91.163	0.015256	0.000178359	luxAB
3	A3	148	91.3375	0.0147192	0.000179105	luxAB
3	A3	149	91.5107	0.014177	0.000180555	luxAB
3	A3	150	91.6828	0.0136278	0.000182437	luxAB
3	A3	151	91.8538	0.0130719	0.000184496	luxAB
3	A3	152	92.0236	0.0125111	0.000186507	luxAB
3	A3	153	92.1923	0.0119481	0.000188338	luxAB
3	A3	154	92.3601	0.0113856	0.00019	luxAB
3	A3	155	92.5273	0.0108253	0.00019164	luxAB
3	A3	156	92.6939	0.0102671	0.000193547	luxAB
3	A3	157	92.8602	0.00970928	0.000196106	luxAB
3	A3	158	93.0263	0.00914784	0.000199681	luxAB
3	A3	159	93.192	0.00857745	0.00020448	luxAB
3	A3	160	93.3573	0.00799198	0.000210512	luxAB
3	A3	161	93.5223	0.00738544	0.000217577	luxAB
3	A3	162	93.687	0.00675289	0.00022527	luxAB
3	A3	163	93.8516	0.00609121	0.000233089	luxAB
3	A3	164	94.0163	0.0053995	0.000240577	luxAB
3	A3	165	94.1813	0.00467917	0.00024738	luxAB
3	A3	166	94.3468	0.00393363	0.000253243	luxAB
3	A3	167	94.5129	0.00316769	0.000258058	luxAB
3	A3	168	94.6796	0.00238667	0.000261806	luxAB
3	A3	169	94.8466	0.00159585	0.000264621	luxAB
3	A3	170	95.0142	0.000799414	0.000266662	luxAB
3	A3	171	95.1819	2.15995e-07	0.000268019	luxAB
3	A3	172	95.35	-0.00079963	0.000268639	luxAB
4	A4	1	63.21	17.215	-0.00324396	luxAB
4	A4	2	63.3335	17.2245	-0.00091228	luxAB
4	A4	3	63.4739	17.2269	0.00126102	luxAB
4	A4	4	63.6168	17.2236	0.00335296	luxAB
4	A4	5	63.7708	17.2145	0.00540318	luxAB
4	A4	6	63.9319	17.197	0.00741076	luxAB
4	A4	7	64.1006	17.1713	0.00933424	luxAB
4	A4	8	64.2749	17.1377	0.0111268	luxAB
4	A4	9	64.4542	17.097	0.0127255	luxAB
4	A4	10	64.6377	17.0504	0.0140756	luxAB
4	A4	11	64.8252	16.9989	0.0151482	luxAB
4	A4	12	65.0166	16.9438	0.0159484	luxAB
4	A4	13	65.2116	16.8859	0.0165101	luxAB
4	A4	14	65.4099	16.826	0.0168794	luxAB
4	A4	15	65.6109	16.7649	0.0171082	luxAB
4	A4	16	65.8141	16.7031	0.0172415	luxAB
4	A4	17	66.0185	16.6408	0.0173108	luxAB
4	A4	18	66.2236	16.5785	0.0173327	luxAB
4	A4	19	66.4287	16.5164	0.0173117	luxAB
4	A4	20	66.6336	16.4547	0.0172468	luxAB
4	A4	21	66.8381	16.3935	0.0171373	luxAB
4	A4	22	67.0422	16.3331	0.0169869	luxAB
4	A4	23	67.2462	16.2735	0.016806	luxAB
4	A4	24	67.45	16.2148	0.0166097	luxAB
4	A4	25	67.6537	16.157	0.0164139	luxAB
4	A4	26	67.8575	16.1001	0.0162319	luxAB
4	A4	27	68.0612	16.0439	0.0160738	luxAB
4	A4	28	68.2649	15.9884	0.0159473	luxAB
4	A4	29	68.4688	15.9333	0.0158576	luxAB
4	A4	30	68.673	15.8785	0.0158092	luxAB
4	A4	31	68.8775	15.8237	0.0158073	luxAB
4	A4	32	69.0825	15.7687	0.0158581	luxAB
4	A4	33	69.288	15.7132	0.0159671	luxAB
4	A4	34	69.4939	15.6571	0.0161386	luxAB
4	A4	35	69.7002	15.6001	0.0163742	luxAB
4	A4	36	69.9065	15.542	0.0166724	luxAB
4	A4	37	70.1128	15.4827	0.0170286	luxAB
4	A4	38	70.3189	15.4221	0.0174358	luxAB
4	A4	39	70.5247	15.36	0.0178873	luxAB
4	A4	40	70.7303	15.2964	0.0183792	luxAB
4	A4	41	70.9356	15.231	0.0189091	luxAB
4	A4	42	71.1407	15.1638	0.0194769	luxAB
4	A4	43	71.3456	15.0946	0.0200846	luxAB
4	A4	44	71.5503	15.0233	0.0207321	luxAB
4	A4	45	71.7547	14.9496	0.0214127	luxAB
4	A4	46	71.9589	14.8734	0.0221122	luxAB
4	A4	47	72.163	14.7947	0.022808	luxAB
4	A4	48	72.3671	14.7133	0.0234694	luxAB
4	A4	49	72.5716	14.6292	0.0240647	luxAB
4	A4	50	72.7771	14.5425	0.0245714	luxAB
4	A4	51	72.9839	14.4534	0.0249819	luxAB
4	A4	52	73.1923	14.362	0.0253053	luxAB
4	A4	53	73.4025	14.2686	0.0255651	luxAB
4	A4	54	73.6142	14.1736	0.0257925	luxAB
4	A4	55	73.8269	14.0774	0.0260166	luxAB
4	A4	56	74.0398	13.9803	0.0262571	luxAB
4	A4	57	74.2523	13.8827	0.026523	luxAB
4	A4	58	74.4636	13.7848	0.026816	luxAB
4	A4	59	74.6732	13.687	0.0271351	luxAB
4	A4	60	74.8808	13.5893	0.0274804	luxAB
4	A4	61	75.086	13.4919	0.0278572	luxAB
4	A4	62	75.2891	13.3945	0.0282794	luxAB
4	A4	63	75.4899	13.2971	0.0287707	luxAB
4	A4	64	75.6889	13.1995	0.0293666	luxAB
4	A4	65	75.8861	13.1011	0.0301164	luxAB
4	A4	66	76.082	13.0014	0.0310868	luxAB
4	A4	67	76.2766	12.8997	0.0323616	luxAB
4	A4	68	76.4702	12.7949	0.0340338	luxAB
4	A4	69	76.6628	12.6856	0.0361973	luxAB
4	A4	70	76.8548	12.5703	0.0389381	luxAB
4	A4	71	77.0462	12.4468	0.0423267	luxAB
4	A4	72	77.2373	12.3125	0.046419	luxAB
4	A4	73	77.4287	12.1644	0.0512614	luxAB
4	A4	74	77.6208	11.9992	0.0568986	luxAB
4	A4	75	77.8139	11.8132	0.0633781	luxAB
4	A4	76	78.0083	11.6024	0.0707421	luxAB
4	A4	77	78.2039	11.3631	0.0790014	luxAB
4	A4	78	78.4005	11.0915	0.088114	luxAB
4	A4	79	78.5978	10.7843	0.0979671	luxAB
4	A4	80	78.7955	10.439	0.108361	luxAB
4	A4	81	78.9931	10.0536	0.119008	luxAB
4	A4	82	79.1906	9.62762	0.12956	luxAB
4	A4	83	79.388	9.16167	0.139628	luxAB
4	A4	84	79.5852	8.65775	0.148807	luxAB
4	A4	85	79.7824	8.11932	0.156712	luxAB
4	A4	86	79.9798	7.55127	0.163015	luxAB
4	A4	87	80.1774	6.95984	0.167457	luxAB
4	A4	88	80.3754	6.35247	0.169864	luxAB
4	A4	89	80.5735	5.73754	0.170162	luxAB
4	A4	90	80.7717	5.12413	0.168343	luxAB
4	A4	91	80.9697	4.52161	0.164452	luxAB
4	A4	92	81.1671	3.93926	0.158584	luxAB
4	A4	93	81.3636	3.3858	0.150875	luxAB
4	A4	94	81.5589	2.86899	0.141499	luxAB
4	A4	95	81.7529	2.39523	0.130698	luxAB
4	A4	96	81.9454	1.96922	0.118787	luxAB
4	A4	97	82.1366	1.59373	0.106141	luxAB
4	A4	98	82.3263	1.26962	0.0931729	luxAB
4	A4	99	82.5148	0.995816	0.0803067	luxAB
4	A4	100	82.7022	0.769605	0.0679328	luxAB
4	A4	101	82.8884	0.586935	0.0563775	luxAB
4	A4	102	83.0737	0.442828	0.0458878	luxAB
4	A4	103	83.258	0.331806	0.0366226	luxAB
4	A4	104	83.4415	0.248286	0.0286538	luxAB
4	A4	105	83.6241	0.18693	0.0219787	luxAB
4	A4	106	83.8061	0.142887	0.0165329	luxAB
4	A4	107	83.9872	0.11196	0.0122038	luxAB
4	A4	108	84.1678	0.0906681	0.00884889	luxAB
4	A4	109	84.3477	0.0762415	0.00631397	luxAB
4	A4	110	84.5273	0.066562	0.00444551	luxAB
4	A4	111	84.7067	0.0600687	0.00310147	luxAB
4	A4	112	84.8863	0.0556529	0.00215819	luxAB
4	A4	113	85.0661	0.0525549	0.00151267	luxAB
4	A4	114	85.2464	0.0502713	0.00108202	luxAB
4	A4	115	85.4271	0.0484796	0.00080186	luxAB
4	A4	116	85.6082	0.0469793	0.000623941	luxAB
4	A4	117	85.7896	0.0456495	0.000513312	luxAB
4	A4	118	85.9715	0.0444184	0.000445657	luxAB
4	A4	119	86.1537	0.0432445	0.000404711	luxAB
4	A4	120	86.3363	0.0421042	0.000380022	luxAB
4	A4	121	86.5191	0.0409838	0.000365132	luxAB
4	A4	122	86.7021	0.039876	0.000356185	luxAB
4	A4	123	86.885	0.0387767	0.00035087	luxAB
4	A4	124	87.0675	0.0376844	0.000347722	luxAB
4	A4	125	87.2493	0.0365988	0.000345714	luxAB
4	A4	126	87.4302	0.0355204	0.000344044	luxAB
4	A4	127	87.61	0.0344505	0.00034203	luxAB
4	A4	128	87.7891	0.0333909	0.000339124	luxAB
4	A4	129	87.9674	0.0323438	0.000334995	luxAB
4	A4	130	88.1454	0.0313122	0.000329551	luxAB
4	A4	131	88.3233	0.0302993	0.000322906	luxAB
4	A4	132	88.5011	0.029309	0.000315324	luxAB
4	A4	133	88.6787	0.0283451	0.00030713	luxAB
4	A4	134	88.8562	0.0274114	0.00029862	luxAB
4	A4	135	89.0334	0.0265105	0.000290013	luxAB
4	A4	136	89.2103	0.0256437	0.000281474	luxAB
4	A4	137	89.387	0.02481	0.000273156	luxAB
4	A4	138	89.5638	0.0240066	0.000265241	luxAB
4	A4	139	89.7409	0.0232284	0.00025796	luxAB
4	A4	140	89.9185	0.0224691	0.00025154	luxAB
4	A4	141	90.0968	0.0217219	0.000246126	luxAB
4	A4	142	90.2755	0.0209813	0.0002417	luxAB
4	A4	143	90.4543	0.0202436	0.000238037	luxAB
4	A4	144	90.6328	0.0195084	0.000234726	luxAB
4	A4	145	90.8106	0.0187784	0.00023126	luxAB
4	A4	146	90.9874	0.0180594	0.00022721	luxAB
4	A4	147	91.163	0.0173586	0.000222367	luxAB
4	A4	148	91.3375	0.0166835	0.000216817	luxAB
4	A4	149	91.5107	0.01604	0.000210953	luxAB
4	A4	150	91.6828	0.0154305	0.000205409	luxAB
4	A4	151	91.8538	0.0148533	0.000200895	luxAB
4	A4	152	92.0236	0.0143022	0.000198044	luxAB
4	A4	153	92.1923	0.0137673	0.000197321	luxAB
4	A4	154	92.3601	0.0132362	0.000198975	luxAB
4	A4	155	92.5273	0.0126962	0.000203012	luxAB
4	A4	156	92.6939	0.0121357	0.000209242	luxAB
4	A4	157	92.8602	0.0115459	0.000217358	luxAB
4	A4	158	93.0263	0.0109216	0.000226954	luxAB
4	A4	159	93.192	0.0102609	0.000237545	luxAB
4	A4	160	93.3573	0.00956503	0.00024864	luxAB
4	A4	161	93.5223	0.00883658	0.000259811	luxAB
4	A4	162	93.687	0.00807866	0.000270688	luxAB
4	A4	163	93.8516	0.00729359	0.000281034	luxAB
4	A4	164	94.0163	0.00648226	0.00029078	luxAB
4	A4	165	94.1813	0.00564401	0.000299957	luxAB
4	A4	166	94.3468	0.0047772	0.000308585	luxAB
4	A4	167	94.5129	0.00388017	0.000316677	luxAB
4	A4	168	94.6796	0.00295226	0.000324223	luxAB
4	A4	169	94.8466	0.00199286	0.000331242	luxAB
4	A4	170	95.0142	0.0010116	0.000337783	luxAB
4	A4	171	95.1819	8.79267e-06	0.000343897	luxAB
4	A4	172	95.35	-0.0010204	0.000349579	luxAB
5	A5	1	63.12	18.9873	-0.0209155	luxAB
5	A5	2	63.2456	19.033	-0.0160024	luxAB
5	A5	3	63.3871	19.0695	-0.0118228	luxAB
5	A5	4	63.5311	19.0983	-0.00810063	luxAB
5	A5	5	63.6855	19.1193	-0.00470453	luxAB
5	A5	6	63.8471	19.1291	-0.00159668	luxAB
5	A5	7	64.0161	19.1278	0.00120959	luxAB
5	A5	8	64.1907	19.1159	0.00375487	luxAB
5	A5	9	64.3705	19.0943	0.00601821	luxAB
5	A5	10	64.5544	19.0643	0.00797323	luxAB
5	A5	11	64.7423	19.0273	0.00959752	luxAB
5	A5	12	64.9339	18.9848	0.0108963	luxAB
5	A5	13	65.129	18.9379	0.0119042	luxAB
5	A5	14	65.3273	18.8876	0.0126624	luxAB
5	A5	15	65.5283	18.8349	0.0132228	luxAB
5	A5	16	65.7315	18.7803	0.0136353	luxAB
5	A5	17	65.9362	18.7244	0.0139425	luxAB
5	A5	18	66.1418	18.6676	0.0141746	luxAB
5	A5	19	66.3476	18.6103	0.0143524	luxAB
5	A5	20	66.5533	18.5527	0.014489	luxAB
5	A5	21	66.7587	18.4952	0.0145947	luxAB
5	A5	22	66.9636	18.4378	0.0146821	luxAB
5	A5	23	67.1683	18.3804	0.0147696	luxAB
5	A5	24	67.3727	18.3231	0.0148783	luxAB
5	A5	25	67.5771	18.2657	0.0150289	luxAB
5	A5	26	67.7813	18.2078	0.0152387	luxAB
5	A5	27	67.9854	18.1492	0.0155193	luxAB
5	A5	28	68.1895	18.0894	0.015873	luxAB
5	A5	29	68.3937	18.0281	0.0162974	luxAB
5	A5	30	68.5981	17.9648	0.0167881	luxAB
5	A5	31	68.8029	17.8992	0.0173401	luxAB
5	A5	32	69.0081	17.8309	0.0179481	luxAB
5	A5	33	69.2139	17.7597	0.0186081	luxAB
5	A5	34	69.4201	17.6853	0.0193143	luxAB
5	A5	35	69.6266	17.6077	0.0200556	luxAB
5	A5	36	69.8331	17.5269	0.0208164	luxAB
5	A5	37	70.0394	17.4428	0.0215778	luxAB
5	A5	38	70.2456	17.3557	0.0223204	luxAB
5	A5	39	70.4515	17.2657	0.0230283	luxAB
5	A5	40	70.6573	17.173	0.0236912	luxAB
5	A5	41	70.863	17.0779	0.0243053	luxAB
5	A5	42	71.0687	16.9805	0.0248745	luxAB
5	A5	43	71.2744	16.881	0.0254068	luxAB
5	A5	44	71.4801	16.7795	0.0259092	luxAB
5	A5	45	71.6856	16.6762	0.0263849	luxAB
5	A5	46	71.891	16.5711	0.0268292	luxAB
5	A5	47	72.0961	16.4644	0.027222	luxAB
5	A5	48	72.3011	16.3562	0.0275322	luxAB
5	A5	49	72.5062	16.2467	0.0277276	luxAB
5	A5	50	72.7119	16.1361	0.0277835	luxAB
5	A5	51	72.9186	16.0249	0.0276923	luxAB
5	A5	52	73.1269	15.9134	0.0274726	luxAB
5	A5	53	73.337	15.802	0.0271656	luxAB
5	A5	54	73.5485	15.6913	0.026819	luxAB
5	A5	55	73.761	15.5816	0.026477	luxAB
5	A5	56	73.9739	15.4734	0.0261733	luxAB
5	A5	57	74.1862	15.367	0.0259251	luxAB
5	A5	58	74.3972	15.2627	0.0257354	luxAB
5	A5	59	74.6066	15.1603	0.025606	luxAB
5	A5	60	74.814	15.0599	0.0255443	luxAB
5	A5	61	75.0194	14.9611	0.025564	luxAB
5	A5	62	75.2228	14.8636	0.0256876	luxAB
5	A5	63	75.4244	14.7668	0.0259491	luxAB
5	A5	64	75.6244	14.6701	0.0263933	luxAB
5	A5	65	75.8229	14.5726	0.0270725	luxAB
5	A5	66	76.0203	14.4736	0.0280532	luxAB
5	A5	67	76.2166	14.3717	0.029417	luxAB
5	A5	68	76.4118	14.2658	0.031254	luxAB
5	A5	69	76.606	14.1541	0.03365	luxAB
5	A5	70	76.7993	14.0346	0.0366839	luxAB
5	A5	71	76.9918	13.9048	0.0404195	luxAB
5	A5	72	77.1838	13.7619	0.0449004	luxAB
5	A5	73	77.3757	13.6023	0.0501564	luxAB
5	A5	74	77.5682	13.4223	0.0562224	luxAB
5	A5	75	77.7615	13.2176	0.0631442	luxAB
5	A5	76	77.9561	12.9838	0.0709648	luxAB
5	A5	77	78.1519	12.7164	0.079701	luxAB
5	A5	78	78.3487	12.4111	0.0893236	luxAB
5	A5	79	78.5461	12.0643	0.0997204	luxAB
5	A5	80	78.7437	11.673	0.110661	luxAB
5	A5	81	78.9411	11.2354	0.121809	luxAB
5	A5	82	79.1383	10.7508	0.132766	luxAB
5	A5	83	79.3353	10.2204	0.143103	luxAB
5	A5	84	79.5321	9.64666	0.152386	luxAB
5	A5	85	79.7292	9.03395	0.16024	luxAB
5	A5	86	79.9265	8.38821	0.166373	luxAB
5	A5	87	80.1243	7.71693	0.170563	luxAB
5	A5	88	80.3224	7.02891	0.172653	luxAB
5	A5	89	80.5207	6.33402	0.172567	luxAB
5	A5	90	80.7192	5.64274	0.170301	luxAB
5	A5	91	80.9173	4.96585	0.165904	luxAB
5	A5	92	81.1149	4.31386	0.159475	luxAB
5	A5	93	81.3117	3.69655	0.151182	luxAB
5	A5	94	81.5073	3.12245	0.141253	luxAB
5	A5	95	81.7016	2.59845	0.129966	luxAB
5	A5	96	81.8946	2.12943	0.117655	luxAB
5	A5	97	82.086	1.71806	0.104708	luxAB
5	A5	98	82.2762	1.36479	0.0915397	luxAB
5	A5	99	82.465	1.06796	0.0785642	luxAB
5	A5	100	82.6527	0.824088	0.0661605	luxAB
5	A5	101	82.8393	0.628283	0.0546511	luxAB
5	A5	102	83.0249	0.474712	0.0442731	luxAB
5	A5	103	83.2096	0.357083	0.0351701	luxAB
5	A5	104	83.3934	0.269091	0.0273971	luxAB
5	A5	105	83.5763	0.204783	0.0209335	luxAB
5	A5	106	83.7583	0.158822	0.0156953	luxAB
5	A5	107	83.9396	0.126641	0.0115567	luxAB
5	A5	108	84.1202	0.104496	0.00836836	luxAB
5	A5	109	84.3002	0.0894454	0.00597236	luxAB
5	A5	110	84.4799	0.0792621	0.0042151	luxAB
5	A5	111	84.6596	0.072325	0.0029577	luxAB
5	A5	112	84.8394	0.0674955	0.00207958	luxAB
5	A5	113	85.0196	0.064002	0.00148067	luxAB
5	A5	114	85.2003	0.0613392	0.00108128	luxAB
5	A5	115	85.3814	0.0591863	0.000820402	luxAB
5	A5	116	85.5631	0.0573462	0.000652626	luxAB
5	A5	117	85.7452	0.0557011	0.00054569	luxAB
5	A5	118	85.9277	0.0541821	0.000477586	luxAB
5	A5	119	86.1106	0.0527493	0.000433798	luxAB
5	A5	120	86.2937	0.0513796	0.000405121	luxAB
5	A5	121	86.477	0.0500584	0.000386042	luxAB
5	A5	122	86.6603	0.0487753	0.000373376	luxAB
5	A5	123	86.8434	0.0475216	0.000365339	luxAB
5	A5	124	87.0262	0.0462887	0.00036093	luxAB
5	A5	125	87.2082	0.0450678	0.00035947	luxAB
5	A5	126	87.3893	0.0438502	0.000360314	luxAB
5	A5	127	87.5695	0.0426277	0.000362754	luxAB
5	A5	128	87.7489	0.0413936	0.00036604	luxAB
5	A5	129	87.9276	0.0401434	0.000369474	luxAB
5	A5	130	88.1059	0.038875	0.000372525	luxAB
5	A5	131	88.2842	0.0375894	0.000374834	luxAB
5	A5	132	88.4624	0.0362901	0.000376165	luxAB
5	A5	133	88.6406	0.034983	0.000376355	luxAB
5	A5	134	88.8187	0.0336755	0.000375264	luxAB
5	A5	135	88.9967	0.0323755	0.000372722	luxAB
5	A5	136	89.1744	0.0310907	0.000368587	luxAB
5	A5	137	89.3519	0.0298281	0.000362867	luxAB
5	A5	138	89.5295	0.0285931	0.000355752	luxAB
5	A5	139	89.707	0.0273895	0.000347567	luxAB
5	A5	140	89.8848	0.0262195	0.000338753	luxAB
5	A5	141	90.0628	0.0250837	0.000329818	luxAB
5	A5	142	90.2408	0.0239813	0.000321206	luxAB
5	A5	143	90.4189	0.0229103	0.000313227	luxAB
5	A5	144	90.5968	0.0218678	0.000306078	luxAB
5	A5	145	90.7743	0.0208504	0.000299838	luxAB
5	A5	146	90.9512	0.0198548	0.000294455	luxAB
5	A5	147	91.1274	0.0188778	0.000289784	luxAB
5	A5	148	91.3026	0.0179171	0.000285634	luxAB
5	A5	149	91.4767	0.0169716	0.000281776	luxAB
5	A5	150	91.6496	0.0160416	0.000277944	luxAB
5	A5	151	91.8213	0.0151285	0.000273883	luxAB
5	A5	152	91.9917	0.0142347	0.000269388	luxAB
5	A5	153	92.161	0.0133631	0.000264334	luxAB
5	A5	154	92.3292	0.0125164	0.000258712	luxAB
5	A5	155	92.4967	0.0116963	0.00025266	luxAB
5	A5	156	92.6637	0.0109036	0.00024646	luxAB
5	A5	157	92.8303	0.010137	0.000240493	luxAB
5	A5	158	92.9967	0.00939394	0.000235161	luxAB
5	A5	159	93.1629	0.00867051	0.00023081	luxAB
5	A5	160	93.3289	0.00796173	0.00022766	luxAB
5	A5	161	93.4946	0.00726221	0.000225761	luxAB
5	A5	162	93.66	0.0065666	0.000224997	luxAB
5	A5	163	93.8253	0.00587009	0.000225136	luxAB
5	A5	164	93.9906	0.00516865	0.000225899	luxAB
5	A5	165	94.1561	0.0044593	0.00022703	luxAB
5	A5	166	94.322	0.00374018	0.000228329	luxAB
5	A5	167	94.4886	0.00301049	0.000229673	luxAB
5	A5	168	94.6559	0.00227047	0.00023101	luxAB
5	A5	169	94.8238	0.00152073	0.000232331	luxAB
5	A5	170	94.9922	0.00076441	0.000233647	luxAB
5	A5	171	95.1609	2.20034e-06	0.000234984	luxAB
5	A5	172	95.33	-0.000766611	0.000236383	luxAB
6	A6	1	63.12	16.7794	-0.00860928	luxAB
6	A6	2	63.2456	16.7981	-0.00555613	luxAB
6	A6	3	63.3871	16.8096	-0.00282771	luxAB
6	A6	4	63.5311	16.8154	-0.00029098	luxAB
6	A6	5	63.6855	16.8153	0.00211896	luxAB
6	A6	6	63.8471	16.8066	0.0044124	luxAB
6	A6	7	64.0161	16.7896	0.00655718	luxAB
6	A6	8	64.1907	16.7646	0.00853384	luxAB
6	A6	9	64.3705	16.7323	0.0102943	luxAB
6	A6	10	64.5544	16.6939	0.0117939	luxAB
6	A6	11	64.7423	16.6504	0.0130036	luxAB
6	A6	12	64.9339	16.6029	0.0139234	luxAB
6	A6	13	65.129	16.5526	0.0145801	luxAB
6	A6	14	65.3273	16.5002	0.0150103	luxAB
6	A6	15	65.5283	16.4464	0.0152597	luxAB
6	A6	16	65.7315	16.3919	0.015373	luxAB
6	A6	17	65.9362	16.3372	0.0153873	luxAB
6	A6	18	66.1418	16.2827	0.0153285	luxAB
6	A6	19	66.3476	16.2287	0.0152133	luxAB
6	A6	20	66.5533	16.1756	0.0150521	luxAB
6	A6	21	66.7587	16.1235	0.0148529	luxAB
6	A6	22	66.9636	16.0725	0.0146268	luxAB
6	A6	23	67.1683	16.0227	0.0143912	luxAB
6	A6	24	67.3727	15.9741	0.0141664	luxAB
6	A6	25	67.5771	15.9265	0.0139726	luxAB
6	A6	26	67.7813	15.8796	0.0138272	luxAB
6	A6	27	67.9854	15.8334	0.0137427	luxAB
6	A6	28	68.1895	15.7874	0.0137244	luxAB
6	A6	29	68.3937	15.7414	0.0137738	luxAB
6	A6	30	68.5981	15.6951	0.0138921	luxAB
6	A6	31	68.8029	15.6481	0.0140807	luxAB
6	A6	32	69.0081	15.6002	0.0143413	luxAB
6	A6	33	69.2139	15.551	0.0146769	luxAB
6	A6	34	69.4201	15.5003	0.0150891	luxAB
6	A6	35	69.6266	15.4479	0.0155751	luxAB
6	A6	36	69.8331	15.3935	0.0161274	luxAB
6	A6	37	70.0394	15.3371	0.0167348	luxAB
6	A6	38	70.2456	15.2785	0.0173842	luxAB
6	A6	39	70.4515	15.2175	0.018063	luxAB
6	A6	40	70.6573	15.1541	0.0187609	luxAB
6	A6	41	70.863	15.0882	0.0194707	luxAB
6	A6	42	71.0687	15.0198	0.0201899	luxAB
6	A6	43	71.2744	14.9488	0.0209183	luxAB
6	A6	44	71.4801	14.8751	0.0216552	luxAB
6	A6	45	71.6856	14.7989	0.0223976	luxAB
6	A6	46	71.891	14.72	0.0231364	luxAB
6	A6	47	72.0961	14.6387	0.023851	luxAB
6	A6	48	72.3011	14.5549	0.0245113	luxAB
6	A6	49	72.5062	14.4688	0.0250868	luxAB
6	A6	50	72.7119	14.3805	0.0255538	luxAB
6	A6	51	72.9186	14.2902	0.025903	luxAB
6	A6	52	73.1269	14.198	0.026149	luxAB
6	A6	53	73.337	14.1042	0.026326	luxAB
6	A6	54	73.5485	14.0092	0.0264737	luxAB
6	A6	55	73.761	13.9132	0.0266275	luxAB
6	A6	56	73.9739	13.8165	0.0268116	luxAB
6	A6	57	74.1862	13.7194	0.0270337	luxAB
6	A6	58	74.3972	13.6223	0.0272869	luxAB
6	A6	59	74.6066	13.5254	0.0275634	luxAB
6	A6	60	74.814	13.4288	0.0278627	luxAB
6	A6	61	75.0194	13.3325	0.0281927	luxAB
6	A6	62	75.2228	13.2364	0.0285738	luxAB
6	A6	63	75.4244	13.1404	0.0290422	luxAB
6	A6	64	75.6244	13.0441	0.0296492	luxAB
6	A6	65	75.8229	12.947	0.0304572	luxAB
6	A6	66	76.0203	12.8483	0.0315457	luxAB
6	A6	67	76.2166	12.7472	0.0330109	luxAB
6	A6	68	76.4118	12.6423	0.0349573	luxAB
6	A6	69	76.606	12.5322	0.0374821	luxAB
6	A6	70	76.7993	12.415	0.0406718	luxAB
6	A6	71	76.9918	12.2884	0.0445932	luxAB
6	A6	72	77.1838	12.1495	0.0492878	luxAB
6	A6	73	77.3757	11.9952	0.054779	luxAB
6	A6	74	77.5682	11.822	0.0610943	luxAB
6	A6	75	77.7615	11.6261	0.068271	luxAB
6	A6	76	77.9561	11.4033	0.0763428	luxAB
6	A6	77	78.1519	11.1498	0.0853151	luxAB
6	A6	78	78.3487	10.8619	0.095145	luxAB
6	A6	79	78.5461	10.5365	0.105702	luxAB
6	A6	80	78.7437	10.1712	0.116735	luxAB
6	A6	81	78.9411	9.76474	0.127881	luxAB
6	A6	82	79.1383	9.31703	0.13872	luxAB
6	A6	83	79.3353	8.82938	0.148804	luxAB
6	A6	84	79.5321	8.30463	0.157687	luxAB
6	A6	85	79.7292	7.74712	0.164987	luxAB
6	A6	86	79.9265	7.16268	0.17042	luxAB
6	A6	87	80.1243	6.55848	0.173775	luxAB
6	A6	88	80.3224	5.94282	0.174917	luxAB
6	A6	89	80.5207	5.32485	0.173796	luxAB
6	A6	90	80.7192	4.71418	0.170443	luxAB
6	A6	91	80.9173	4.12048	0.164945	luxAB
6	A6	92	81.1149	3.55304	0.157446	luxAB
6	A6	93	81.3117	3.02024	0.148158	luxAB
6	A6	94	81.5073	2.52918	0.137351	luxAB
6	A6	95	81.7016	2.08527	0.125344	luxAB
6	A6	96	81.8946	1.69198	0.112501	luxAB
6	A6	97	82.086	1.35077	0.0992258	luxAB
6	A6	98	82.2762	1.06109	0.0859407	luxAB
6	A6	99	82.465	0.820583	0.073047	luxAB
6	A6	100	82.6527	0.625434	0.0609	luxAB
6	A6	101	82.8393	0.470753	0.049788	luxAB
6	A6	102	83.0249	0.351027	0.0399076	luxAB
6	A6	103	83.2096	0.260545	0.0313604	luxAB
6	A6	104	83.3934	0.193769	0.0241622	luxAB
6	A6	105	83.5763	0.145616	0.0182587	luxAB
6	A6	106	83.7583	0.111645	0.01354	luxAB
6	A6	107	83.9396	0.0881479	0.00986292	luxAB
6	A6	108	84.1202	0.0721529	0.00706882	luxAB
6	A6	109	84.3002	0.0613747	0.0049977	luxAB
6	A6	110	84.4799	0.0541206	0.00349923	luxAB
6	A6	111	84.6596	0.0491827	0.00244132	luxAB
6	A6	112	84.8394	0.0457285	0.00171228	luxAB
6	A6	113	85.0196	0.0432035	0.0012216	luxAB
6	A6	114	85.2003	0.0412491	0.000898758	luxAB
6	A6	115	85.3814	0.0396399	0.000690815	luxAB
6	A6	116	85.5631	0.0382376	0.000559043	luxAB
6	A6	117	85.7452	0.0369595	0.000476277	luxAB
6	A6	118	85.9277	0.0357571	0.000424122	luxAB
6	A6	119	86.1106	0.0346039	0.000390444	luxAB
6	A6	120	86.2937	0.0334862	0.000367484	luxAB
6	A6	121	86.477	0.0323992	0.000350515	luxAB
6	A6	122	86.6603	0.0313429	0.000336765	luxAB
6	A6	123	86.8434	0.0303201	0.000324707	luxAB
6	A6	124	87.0262	0.0293344	0.000313602	luxAB
6	A6	125	87.2082	0.0283888	0.000303148	luxAB
6	A6	126	87.3893	0.0274844	0.000293246	luxAB
6	A6	127	87.5695	0.0266204	0.00028389	luxAB
6	A6	128	87.7489	0.0257934	0.000275136	luxAB
6	A6	129	87.9276	0.0249985	0.000267101	luxAB
6	A6	130	88.1059	0.0242294	0.000259972	luxAB
6	A6	131	88.2842	0.0234798	0.000253972	luxAB
6	A6	132	88.4624	0.022744	0.000249283	luxAB
6	A6	133	88.6406	0.0220173	0.000246014	luxAB
6	A6	134	88.8187	0.0212965	0.000244181	luxAB
6	A6	135	88.9967	0.020579	0.000243691	luxAB
6	A6	136	89.1744	0.0198628	0.000244407	luxAB
6	A6	137	89.3519	0.0191452	0.00024623	luxAB
6	A6	138	89.5295	0.0184229	0.000249111	luxAB
6	A6	139	89.707	0.0176913	0.000252998	luxAB
6	A6	140	89.8848	0.0169448	0.000257809	luxAB
6	A6	141	90.0628	0.0161779	0.000263378	luxAB
6	A6	142	90.2408	0.0153857	0.000269377	luxAB
6	A6	143	90.4189	0.0145655	0.000275293	luxAB
6	A6	144	90.5968	0.0137177	0.000280493	luxAB
6	A6	145	90.7743	0.0128464	0.000284298	luxAB
6	A6	146	90.9512	0.0119594	0.000286044	luxAB
6	A6	147	91.1274	0.0110677	0.000285192	luxAB
6	A6	148	91.3026	0.0101847	0.000281424	luxAB
6	A6	149	91.4767	0.00932452	0.000274672	luxAB
6	A6	150	91.6496	0.00850036	0.00026511	luxAB
6	A6	151	91.8213	0.00772337	0.000253144	luxAB
6	A6	152	91.9917	0.00700136	0.00023937	luxAB
6	A6	153	92.161	0.00633822	0.000224496	luxAB
6	A6	154	92.3292	0.00573383	0.00020927	luxAB
6	A6	155	92.4967	0.00518448	0.000194408	luxAB
6	A6	156	92.6637	0.00468363	0.00018052	luxAB
6	A6	157	92.8303	0.00422309	0.000168037	luxAB
6	A6	158	92.9967	0.00379423	0.000157154	luxAB
6	A6	159	93.1629	0.00338914	0.000147819	luxAB
6	A6	160	93.3289	0.00300165	0.000139758	luxAB
6	A6	161	93.4946	0.00262796	0.00013253	luxAB
6	A6	162	93.66	0.00226693	0.000125634	luxAB
6	A6	163	93.8253	0.00191985	0.000118609	luxAB
6	A6	164	93.9906	0.00158987	0.000111153	luxAB
6	A6	165	94.1561	0.00128116	0.00010319	luxAB
6	A6	166	94.322	0.000997846	9.48684e-05	luxAB
6	A6	167	94.4886	0.000742952	8.64744e-05	luxAB
6	A6	168	94.6559	0.000517566	7.83245e-05	luxAB
6	A6	169	94.8238	0.000321996	7.0611e-05	luxAB
6	A6	170	94.9922	0.000147106	6.33515e-05	luxAB
6	A6	171	95.1609	-7.90674e-06	5.64745e-05	luxAB
6	A6	172	95.33	-0.0001392	4.992e-05	luxAB
7	A7	1	63.12	17.415	-0.011765	luxAB
7	A7	2	63.2456	17.4401	-0.0082641	luxAB
7	A7	3	63.3871	17.4576	-0.00519261	luxAB
7	A7	4	63.5311	17.4689	-0.00238153	luxAB
7	A7	5	63.6855	17.4739	0.000250465	luxAB
7	A7	6	63.8471	17.4699	0.00272039	luxAB
7	A7	7	64.0161	17.457	0.0050012	luxAB
7	A7	8	64.1907	17.4355	0.00708954	luxAB
7	A7	9	64.3705	17.4063	0.0089453	luxAB
7	A7	10	64.5544	17.3704	0.0105298	luxAB
7	A7	11	64.7423	17.3291	0.0118169	luxAB
7	A7	12	64.9339	17.2837	0.012809	luxAB
7	A7	13	65.129	17.235	0.0135362	luxAB
7	A7	14	65.3273	17.1841	0.0140371	luxAB
7	A7	15	65.5283	17.1317	0.0143597	luxAB
7	A7	16	65.7315	17.0783	0.0145502	luxAB
7	A7	17	65.9362	17.0244	0.0146465	luxAB
7	A7	18	66.1418	16.9704	0.0146742	luxAB
7	A7	19	66.3476	16.9166	0.0146484	luxAB
7	A7	20	66.5533	16.8633	0.0145764	luxAB
7	A7	21	66.7587	16.8106	0.014462	luxAB
7	A7	22	66.9636	16.7588	0.0143112	luxAB
7	A7	23	67.1683	16.7078	0.0141358	luxAB
7	A7	24	67.3727	16.6577	0.0139517	luxAB
7	A7	25	67.5771	16.6084	0.0137758	luxAB
7	A7	26	67.7813	16.5601	0.0136246	luxAB
7	A7	27	67.9854	16.5124	0.013512	luxAB
7	A7	28	68.1895	16.4652	0.0134473	luxAB
7	A7	29	68.3937	16.4184	0.013438	luxAB
7	A7	30	68.5981	16.3715	0.0134922	luxAB
7	A7	31	68.8029	16.3244	0.0136188	luxAB
7	A7	32	69.0081	16.2765	0.013826	luxAB
7	A7	33	69.2139	16.2277	0.014122	luxAB
7	A7	34	69.4201	16.1774	0.0145116	luxAB
7	A7	35	69.6266	16.1254	0.0149931	luxAB
7	A7	36	69.8331	16.0713	0.0155582	luxAB
7	A7	37	70.0394	16.0149	0.0161939	luxAB
7	A7	38	70.2456	15.956	0.0168842	luxAB
7	A7	39	70.4515	15.8944	0.0176137	luxAB
7	A7	40	70.6573	15.8301	0.0183694	luxAB
7	A7	41	70.863	15.7629	0.0191425	luxAB
7	A7	42	71.0687	15.6929	0.0199295	luxAB
7	A7	43	71.2744	15.62	0.0207298	luxAB
7	A7	44	71.4801	15.5441	0.0215426	luxAB
7	A7	45	71.6856	15.4652	0.0223641	luxAB
7	A7	46	71.891	15.3834	0.0231839	luxAB
7	A7	47	72.0961	15.2985	0.0239785	luxAB
7	A7	48	72.3011	15.2108	0.0247143	luxAB
7	A7	49	72.5062	15.1203	0.0253566	luxAB
7	A7	50	72.7119	15.0272	0.0258773	luxAB
7	A7	51	72.9186	14.9318	0.0262645	luxAB
7	A7	52	73.1269	14.8343	0.0265312	luxAB
7	A7	53	73.337	14.7352	0.0267125	luxAB
7	A7	54	73.5485	14.6348	0.0268502	luxAB
7	A7	55	73.761	14.5335	0.0269835	luxAB
7	A7	56	73.9739	14.4316	0.0271409	luxAB
7	A7	57	74.1862	14.3297	0.0273342	luxAB
7	A7	58	74.3972	14.2278	0.0275601	luxAB
7	A7	59	74.6066	14.1262	0.0278139	luxAB
7	A7	60	74.814	14.0251	0.0280968	luxAB
7	A7	61	75.0194	13.9244	0.0284175	luxAB
7	A7	62	75.2228	13.8239	0.0287959	luxAB
7	A7	63	75.4244	13.7235	0.029267	luxAB
7	A7	64	75.6244	13.6226	0.0298797	luxAB
7	A7	65	75.8229	13.5209	0.0306937	luxAB
7	A7	66	76.0203	13.4175	0.0317848	luxAB
7	A7	67	76.2166	13.3114	0.0332455	luxAB
7	A7	68	76.4118	13.2015	0.035176	luxAB
7	A7	69	76.606	13.0862	0.0376695	luxAB
7	A7	70	76.7993	12.9635	0.0408088	luxAB
7	A7	71	76.9918	12.8312	0.0446573	luxAB
7	A7	72	77.1838	12.6865	0.0492548	luxAB
7	A7	73	77.3757	12.5261	0.0546242	luxAB
7	A7	74	77.5682	12.3465	0.0607939	luxAB
7	A7	75	77.7615	12.1438	0.0678036	luxAB
7	A7	76	77.9561	11.914	0.0756908	luxAB
7	A7	77	78.1519	11.653	0.084466	luxAB
7	A7	78	78.3487	11.357	0.0940931	luxAB
7	A7	79	78.5461	11.0229	0.10445	luxAB
7	A7	80	78.7437	10.6483	0.115295	luxAB
7	A7	81	78.9411	10.2316	0.12628	luxAB
7	A7	82	79.1383	9.77271	0.136998	luxAB
7	A7	83	79.3353	9.27289	0.147015	luxAB
7	A7	84	79.5321	8.73485	0.155899	luxAB
7	A7	85	79.7292	8.16284	0.16328	luxAB
7	A7	86	79.9265	7.56258	0.168882	luxAB
7	A7	87	80.1243	6.94113	0.172497	luxAB
7	A7	88	80.3224	6.30669	0.173987	luxAB
7	A7	89	80.5207	5.66834	0.173292	luxAB
7	A7	90	80.7192	5.03569	0.170429	luxAB
7	A7	91	80.9173	4.41848	0.165462	luxAB
7	A7	92	81.1149	3.82617	0.158509	luxAB
7	A7	93	81.3117	3.26746	0.149752	luxAB
7	A7	94	81.5073	2.74986	0.139432	luxAB
7	A7	95	81.7016	2.27931	0.127839	luxAB
7	A7	96	81.8946	1.85988	0.115313	luxAB
7	A7	97	82.086	1.49359	0.102244	luxAB
7	A7	98	82.2762	1.18046	0.0890445	luxAB
7	A7	99	82.465	0.918602	0.0761208	luxAB
7	A7	100	82.6527	0.704533	0.0638395	luxAB
7	A7	101	82.8393	0.533556	0.0525078	luxAB
7	A7	102	83.0249	0.400194	0.0423459	luxAB
7	A7	103	83.2096	0.298638	0.03348	luxAB
7	A7	104	83.3934	0.223139	0.0259497	luxAB
7	A7	105	83.5763	0.16833	0.0197212	luxAB
7	A7	106	83.7583	0.129445	0.0147007	luxAB
7	A7	107	83.9396	0.102442	0.0107561	luxAB
7	A7	108	84.1202	0.0840346	0.00773468	luxAB
7	A7	109	84.3002	0.0716582	0.00547813	luxAB
7	A7	110	84.4799	0.0633855	0.00383436	luxAB
7	A7	111	84.6596	0.057821	0.00266723	luxAB
7	A7	112	84.8394	0.053991	0.00185953	luxAB
7	A7	113	85.0196	0.0512392	0.0013147	luxAB
7	A7	114	85.2003	0.049139	0.000956306	luxAB
7	A7	115	85.3814	0.0474234	0.00072616	luxAB
7	A7	116	85.5631	0.0459315	0.000581168	luxAB
7	A7	117	85.7452	0.0445708	0.00049085	luxAB
7	A7	118	85.9277	0.0432909	0.000434518	luxAB
7	A7	119	86.1106	0.0420662	0.000398621	luxAB
7	A7	120	86.2937	0.040885	0.000374661	luxAB
7	A7	121	86.477	0.0397422	0.000357645	luxAB
7	A7	122	86.6603	0.0386356	0.000344801	luxAB
7	A7	123	86.8434	0.0375634	0.000334695	luxAB
7	A7	124	87.0262	0.0365229	0.000326657	luxAB
7	A7	125	87.2082	0.0355107	0.000320343	luxAB
7	A7	126	87.3893	0.0345221	0.000315469	luxAB
7	A7	127	87.5695	0.0335521	0.000311722	luxAB
7	A7	128	87.7489	0.0325955	0.00030876	luxAB
7	A7	129	87.9276	0.0316479	0.000306287	luxAB
7	A7	130	88.1059	0.0307057	0.000304121	luxAB
7	A7	131	88.2842	0.0297666	0.000302189	luxAB
7	A7	132	88.4624	0.0288298	0.000300466	luxAB
7	A7	133	88.6406	0.0278952	0.000298917	luxAB
7	A7	134	88.8187	0.0269637	0.000297447	luxAB
7	A7	135	88.9967	0.0260367	0.000295853	luxAB
7	A7	136	89.1744	0.0251155	0.000293864	luxAB
7	A7	137	89.3519	0.0242015	0.000291247	luxAB
7	A7	138	89.5295	0.023296	0.000287844	luxAB
7	A7	139	89.707	0.0224007	0.000283552	luxAB
7	A7	140	89.8848	0.0215173	0.000278344	luxAB
7	A7	141	90.0628	0.0206485	0.000272259	luxAB
7	A7	142	90.2408	0.0197976	0.000265342	luxAB
7	A7	143	90.4189	0.0189685	0.000257624	luxAB
7	A7	144	90.5968	0.0181657	0.000249175	luxAB
7	A7	145	90.7743	0.0173937	0.000240125	luxAB
7	A7	146	90.9512	0.0166565	0.000230657	luxAB
7	A7	147	91.1274	0.015957	0.000221034	luxAB
7	A7	148	91.3026	0.0152968	0.000211608	luxAB
7	A7	149	91.4767	0.0146755	0.000202782	luxAB
7	A7	150	91.6496	0.0140905	0.000194959	luxAB
7	A7	151	91.8213	0.0135376	0.000188509	luxAB
7	A7	152	91.9917	0.0130104	0.000183739	luxAB
7	A7	153	92.161	0.0125015	0.000180862	luxAB
7	A7	154	92.3292	0.0120025	0.000179991	luxAB
7	A7	155	92.4967	0.0115048	0.000181158	luxAB
7	A7	156	92.6637	0.0110002	0.000184335	luxAB
7	A7	157	92.8303	0.0104811	0.000189445	luxAB
7	A7	158	92.9967	0.00994135	0.000196359	luxAB
7	A7	159	93.1629	0.00937571	0.000204893	luxAB
7	A7	160	93.3289	0.00878025	0.000214786	luxAB
7	A7	161	93.4946	0.00815202	0.000225695	luxAB
7	A7	162	93.66	0.00748895	0.000237195	luxAB
7	A7	163	93.8253	0.00678971	0.000248828	luxAB
7	A7	164	93.9906	0.00605366	0.00026015	luxAB
7	A7	165	94.1561	0.0052809	0.000270785	luxAB
7	A7	166	94.322	0.00447241	0.000280453	luxAB
7	A7	167	94.4886	0.00363024	0.00028901	luxAB
7	A7	168	94.6559	0.00275759	0.000296448	luxAB
7	A7	169	94.8238	0.0018577	0.000302919	luxAB
7	A7	170	94.9922	0.000939725	0.000308667	luxAB
7	A7	171	95.1609	5.84676e-06	0.000313912	luxAB
7	A7	172	95.33	-0.000945571	0.000318817	luxAB
8	A8	1	63.12	18.1587	-0.00144128	luxAB
8	A8	2	63.2456	18.165	0.0004163	luxAB
8	A8	3	63.3871	18.1648	0.0021876	luxAB
8	A8	4	63.5311	18.1593	0.00392036	luxAB
8	A8	5	63.6855	18.1483	0.00563937	luxAB
8	A8	6	63.8471	18.1295	0.00733938	luxAB
8	A8	7	64.0161	18.1031	0.00898082	luxAB
8	A8	8	64.1907	18.0694	0.0105151	luxAB
8	A8	9	64.3705	18.0293	0.0118856	luxAB
8	A8	10	64.5544	17.9836	0.0130448	luxAB
8	A8	11	64.7423	17.9336	0.0139669	luxAB
8	A8	12	64.9339	17.8802	0.0146538	luxAB
8	A8	13	65.129	17.8243	0.0151313	luxAB
8	A8	14	65.3273	17.7667	0.015435	luxAB
8	A8	15	65.5283	17.708	0.0156061	luxAB
8	A8	16	65.7315	17.6485	0.0156838	luxAB
8	A8	17	65.9362	17.5888	0.0156978	luxAB
8	A8	18	66.1418	17.529	0.0156651	luxAB
8	A8	19	66.3476	17.4696	0.0155929	luxAB
8	A8	20	66.5533	17.4107	0.0154811	luxAB
8	A8	21	66.7587	17.3525	0.015328	luxAB
8	A8	22	66.9636	17.2953	0.0151356	luxAB
8	A8	23	67.1683	17.2392	0.0149146	luxAB
8	A8	24	67.3727	17.1842	0.014681	luxAB
8	A8	25	67.5771	17.1304	0.0144536	luxAB
8	A8	26	67.7813	17.0777	0.0142519	luxAB
8	A8	27	67.9854	17.026	0.0140929	luxAB
8	A8	28	68.1895	16.9751	0.0139884	luxAB
8	A8	29	68.3937	16.9246	0.0139476	luxAB
8	A8	30	68.5981	16.8743	0.0139792	luxAB
8	A8	31	68.8029	16.8236	0.0140906	luxAB
8	A8	32	69.0081	16.7723	0.0142875	luxAB
8	A8	33	69.2139	16.7198	0.0145733	luxAB
8	A8	34	69.4201	16.6658	0.0149469	luxAB
8	A8	35	69.6266	16.6098	0.0153998	luxAB
8	A8	36	69.8331	16.5518	0.0159166	luxAB
8	A8	37	70.0394	16.4914	0.0164772	luxAB
8	A8	38	70.2456	16.4287	0.0170602	luxAB
8	A8	39	70.4515	16.3636	0.0176462	luxAB
8	A8	40	70.6573	16.2963	0.0182212	luxAB
8	A8	41	70.863	16.2268	0.0187777	luxAB
8	A8	42	71.0687	16.1553	0.0193166	luxAB
8	A8	43	71.2744	16.0819	0.0198448	luxAB
8	A8	44	71.4801	16.0066	0.0203714	luxAB
8	A8	45	71.6856	15.9296	0.020905	luxAB
8	A8	46	71.891	15.8507	0.0214495	luxAB
8	A8	47	72.0961	15.7701	0.0219973	luxAB
8	A8	48	72.3011	15.6874	0.0225306	luxAB
8	A8	49	72.5062	15.6028	0.0230289	luxAB
8	A8	50	72.7119	15.5161	0.0234743	luxAB
8	A8	51	72.9186	15.4271	0.0238596	luxAB
8	A8	52	73.1269	15.336	0.0241964	luxAB
8	A8	53	73.337	15.2427	0.0245123	luxAB
8	A8	54	73.5485	15.1473	0.0248384	luxAB
8	A8	55	73.761	15.0499	0.0252006	luxAB
8	A8	56	73.9739	14.9509	0.0256147	luxAB
8	A8	57	74.1862	14.8504	0.0260802	luxAB
8	A8	58	74.3972	14.7488	0.0265836	luxAB
8	A8	59	74.6066	14.6462	0.0271105	luxAB
8	A8	60	74.814	14.5428	0.0276538	luxAB
8	A8	61	75.0194	14.4388	0.0282155	luxAB
8	A8	62	75.2228	14.3342	0.0288103	luxAB
8	A8	63	75.4244	14.2288	0.0294698	luxAB
8	A8	64	75.6244	14.1225	0.0302414	luxAB
8	A8	65	75.8229	14.0147	0.031185	luxAB
8	A8	66	76.0203	13.9049	0.0323774	luxAB
8	A8	67	76.2166	13.792	0.0339133	luxAB
8	A8	68	76.4118	13.675	0.0358946	luxAB
8	A8	69	76.606	13.5522	0.0384163	luxAB
8	A8	70	76.7993	13.4218	0.0415622	luxAB
8	A8	71	76.9918	13.2813	0.045397	luxAB
8	A8	72	77.1838	13.1281	0.0499617	luxAB
8	A8	73	77.3757	12.9587	0.0552814	luxAB
8	A8	74	77.5682	12.7697	0.0613877	luxAB
8	A8	75	77.7615	12.5569	0.0683249	luxAB
8	A8	76	77.9561	12.3162	0.0761354	luxAB
8	A8	77	78.1519	12.0434	0.0848351	luxAB
8	A8	78	78.3487	11.7347	0.0943924	luxAB
8	A8	79	78.5461	11.3866	0.104689	luxAB
8	A8	80	78.7437	10.9966	0.115483	luxAB
8	A8	81	78.9411	10.563	0.126426	luxAB
8	A8	82	79.1383	10.0857	0.137109	luxAB
8	A8	83	79.3353	9.56573	0.147092	luxAB
8	A8	84	79.5321	9.00606	0.155937	luxAB
8	A8	85	79.7292	8.41108	0.163267	luxAB
8	A8	86	79.9265	7.78682	0.168798	luxAB
8	A8	87	80.1243	7.14072	0.17232	luxAB
8	A8	88	80.3224	6.48147	0.173689	luxAB
8	A8	89	80.5207	5.81867	0.172848	luxAB
8	A8	90	80.7192	5.16246	0.169817	luxAB
8	A8	91	80.9173	4.52311	0.164667	luxAB
8	A8	92	81.1149	3.91052	0.157527	luxAB
8	A8	93	81.3117	3.33374	0.148589	luxAB
8	A8	94	81.5073	2.80053	0.138108	luxAB
8	A8	95	81.7016	2.3169	0.126383	luxAB
8	A8	96	81.8946	1.88689	0.113766	luxAB
8	A8	97	82.086	1.51239	0.10065	luxAB
8	A8	98	82.2762	1.19317	0.0874544	luxAB
8	A8	99	82.465	0.927034	0.0745806	luxAB
8	A8	100	82.6527	0.710159	0.0623906	luxAB
8	A8	101	82.8393	0.537509	0.0511834	luxAB
8	A8	102	83.0249	0.403294	0.0411691	luxAB
8	A8	103	83.2096	0.30143	0.0324636	luxAB
8	A8	104	83.3934	0.22595	0.0250963	luxAB
8	A8	105	83.5763	0.17132	0.0190248	luxAB
8	A8	106	83.7583	0.132662	0.0141485	luxAB
8	A8	107	83.9396	0.105866	0.0103307	luxAB
8	A8	108	84.1202	0.0876133	0.00741619	luxAB
8	A8	109	84.3002	0.0753307	0.00524604	luxAB
8	A8	110	84.4799	0.0670997	0.00366903	luxAB
8	A8	111	84.6596	0.061542	0.00255095	luxAB
8	A8	112	84.8394	0.0577029	0.0017773	luxAB
8	A8	113	85.0196	0.0549438	0.00125455	luxAB
8	A8	114	85.2003	0.0528508	0.000909306	luxAB
8	A8	115	85.3814	0.0511638	0.000686221	luxAB
8	A8	116	85.5631	0.0497233	0.000544652	luxAB
8	A8	117	85.7452	0.0484331	0.00045606	luxAB
8	A8	118	85.9277	0.0472353	0.000401154	luxAB
8	A8	119	86.1106	0.0460954	0.000367251	luxAB
8	A8	120	86.2937	0.0449917	0.000346248	luxAB
8	A8	121	86.477	0.0439109	0.000333152	luxAB
8	A8	122	86.6603	0.0428446	0.000324905	luxAB
8	A8	123	86.8434	0.0417876	0.000319607	luxAB
8	A8	124	87.0262	0.0407375	0.000316037	luxAB
8	A8	125	87.2082	0.039694	0.00031332	luxAB
8	A8	126	87.3893	0.0386588	0.000310742	luxAB
8	A8	127	87.5695	0.0376346	0.000307711	luxAB
8	A8	128	87.7489	0.0366254	0.000303807	luxAB
8	A8	129	87.9276	0.0356353	0.000298848	luxAB
8	A8	130	88.1059	0.0346682	0.000292949	luxAB
8	A8	131	88.2842	0.0337268	0.000286467	luxAB
8	A8	132	88.4624	0.0328124	0.000279882	luxAB
8	A8	133	88.6406	0.0319246	0.000273687	luxAB
8	A8	134	88.8187	0.0310611	0.000268268	luxAB
8	A8	135	88.9967	0.0302178	0.000263828	luxAB
8	A8	136	89.1744	0.0293899	0.00026039	luxAB
8	A8	137	89.3519	0.0285719	0.000257889	luxAB
8	A8	138	89.5295	0.0277585	0.000256211	luxAB
8	A8	139	89.707	0.0269453	0.000255198	luxAB
8	A8	140	89.8848	0.0261289	0.000254684	luxAB
8	A8	141	90.0628	0.0253075	0.000254521	luxAB
8	A8	142	90.2408	0.0244811	0.000254542	luxAB
8	A8	143	90.4189	0.0236508	0.000254559	luxAB
8	A8	144	90.5968	0.0228189	0.000254425	luxAB
8	A8	145	90.7743	0.0219885	0.000254049	luxAB
8	A8	146	90.9512	0.0211631	0.000253399	luxAB
8	A8	147	91.1274	0.0203458	0.000252522	luxAB
8	A8	148	91.3026	0.0195391	0.000251562	luxAB
8	A8	149	91.4767	0.0187447	0.000250724	luxAB
8	A8	150	91.6496	0.0179626	0.000250228	luxAB
8	A8	151	91.8213	0.0171918	0.000250285	luxAB
8	A8	152	91.9917	0.0164297	0.000251073	luxAB
8	A8	153	92.161	0.0156726	0.000252708	luxAB
8	A8	154	92.3292	0.0149155	0.000255245	luxAB
8	A8	155	92.4967	0.0141531	0.000258691	luxAB
8	A8	156	92.6637	0.0133798	0.000263017	luxAB
8	A8	157	92.8303	0.0125905	0.000268153	luxAB
8	A8	158	92.9967	0.0117809	0.000273964	luxAB
8	A8	159	93.1629	0.0109482	0.000280225	luxAB
8	A8	160	93.3289	0.0100912	0.000286608	luxAB
8	A8	161	93.4946	0.00921079	0.000292691	luxAB
8	A8	162	93.66	0.00830955	0.000298001	luxAB
8	A8	163	93.8253	0.00739169	0.000302107	luxAB
8	A8	164	93.9906	0.0064624	0.000304722	luxAB
8	A8	165	94.1561	0.00552718	0.000305785	luxAB
8	A8	166	94.322	0.00459123	0.000305464	luxAB
8	A8	167	94.4886	0.00365876	0.000304094	luxAB
8	A8	168	94.6559	0.0027326	0.000302082	luxAB
8	A8	169	94.8238	0.00181463	0.000299782	luxAB
8	A8	170	94.9922	0.000902759	0.000297415	luxAB
8	A8	171	95.1609	-2.7005e-06	0.00029509	luxAB
8	A8	172	95.33	-0.000900058	0.000292894	luxAB
9	A9	1	63.13	17.2545	-0.00584742	luxAB
9	A9	2	63.2543	17.2683	-0.00330442	luxAB
9	A9	3	63.3948	17.2755	-0.000996392	luxAB
9	A9	4	63.5378	17.2773	0.00117774	luxAB
9	A9	5	63.6913	17.2736	0.00326797	luxAB
9	A9	6	63.852	17.262	0.00527933	luxAB
9	A9	7	64.0202	17.2427	0.00717914	luxAB
9	A9	8	64.1943	17.2159	0.00894071	luxAB
9	A9	9	64.3735	17.1823	0.0105174	luxAB
9	A9	10	64.5572	17.1429	0.0118687	luxAB
9	A9	11	64.745	17.0987	0.0129721	luxAB
9	A9	12	64.9365	17.0507	0.0138312	luxAB
9	A9	13	65.1314	16.9999	0.01447	luxAB
9	A9	14	65.3293	16.9469	0.0149185	luxAB
9	A9	15	65.5296	16.8924	0.0152114	luxAB
9	A9	16	65.7319	16.8369	0.0153807	luxAB
9	A9	17	65.9356	16.781	0.0154519	luxAB
9	A9	18	66.1401	16.7249	0.0154437	luxAB
9	A9	19	66.3451	16.6691	0.0153697	luxAB
9	A9	20	66.55	16.6139	0.0152379	luxAB
9	A9	21	66.7549	16.5595	0.0150544	luxAB
9	A9	22	66.9594	16.5062	0.0148277	luxAB
9	A9	23	67.1637	16.454	0.0145698	luxAB
9	A9	24	67.3678	16.403	0.0142962	luxAB
9	A9	25	67.5717	16.3533	0.0140248	luxAB
9	A9	26	67.7754	16.3048	0.013774	luxAB
9	A9	27	67.9789	16.2574	0.013559	luxAB
9	A9	28	68.1821	16.211	0.0133907	luxAB
9	A9	29	68.3852	16.1652	0.0132771	luxAB
9	A9	30	68.5884	16.12	0.0132236	luxAB
9	A9	31	68.7918	16.0748	0.0132354	luxAB
9	A9	32	68.9957	16.0295	0.01332	luxAB
9	A9	33	69.2003	15.9835	0.0134862	luxAB
9	A9	34	69.4056	15.9365	0.0137396	luxAB
9	A9	35	69.6114	15.8882	0.014081	luxAB
9	A9	36	69.8175	15.8382	0.0145046	luxAB
9	A9	37	70.0235	15.7863	0.0149952	luxAB
9	A9	38	70.2293	15.7324	0.0155304	luxAB
9	A9	39	70.4348	15.6764	0.0160884	luxAB
9	A9	40	70.64	15.6183	0.0166504	luxAB
9	A9	41	70.8451	15.5582	0.0172025	luxAB
9	A9	42	71.0502	15.496	0.0177396	luxAB
9	A9	43	71.2554	15.432	0.018266	luxAB
9	A9	44	71.4607	15.3661	0.0187886	luxAB
9	A9	45	71.666	15.2985	0.0193132	luxAB
9	A9	46	71.8711	15.2291	0.0198424	luxAB
9	A9	47	72.076	15.1579	0.0203689	luxAB
9	A9	48	72.2807	15.0849	0.0208746	luxAB
9	A9	49	72.4854	15.0101	0.0213374	luxAB
9	A9	50	72.6905	14.9336	0.0217397	luxAB
9	A9	51	72.8964	14.8554	0.0220746	luxAB
9	A9	52	73.1037	14.7755	0.0223534	luxAB
9	A9	53	73.3126	14.694	0.0226051	luxAB
9	A9	54	73.5228	14.6111	0.0228654	luxAB
9	A9	55	73.7341	14.5267	0.0231677	luxAB
9	A9	56	73.9458	14.4412	0.0235356	luxAB
9	A9	57	74.157	14.3544	0.0239777	luxAB
9	A9	58	74.3672	14.2665	0.0244891	luxAB
9	A9	59	74.5759	14.1774	0.0250614	luxAB
9	A9	60	74.7828	14.0872	0.0256898	luxAB
9	A9	61	74.9878	13.9957	0.0263757	luxAB
9	A9	62	75.1909	13.9029	0.027129	luxAB
9	A9	63	75.3924	13.8084	0.0279726	luxAB
9	A9	64	75.5923	13.7122	0.0289432	luxAB
9	A9	65	75.7908	13.6136	0.030088	luxAB
9	A9	66	75.9881	13.5123	0.031472	luxAB
9	A9	67	76.1843	13.4074	0.0331843	luxAB
9	A9	68	76.3795	13.2979	0.0353281	luxAB
9	A9	69	76.5737	13.1825	0.038004	luxAB
9	A9	70	76.7668	13.0594	0.0413063	luxAB
9	A9	71	76.9591	12.9264	0.0453116	luxAB
9	A9	72	77.1506	12.781	0.0500651	luxAB
9	A9	73	77.3417	12.6201	0.0555888	luxAB
9	A9	74	77.5331	12.4402	0.061904	luxAB
9	A9	75	77.7252	12.2375	0.0690373	luxAB
9	A9	76	77.9183	12.008	0.0770129	luxAB
9	A9	77	78.1127	11.7476	0.0858393	luxAB
9	A9	78	78.3083	11.4526	0.0954852	luxAB
9	A9	79	78.5048	11.1195	0.105851	luxAB
9	A9	80	78.7019	10.7457	0.116744	luxAB
9	A9	81	78.8991	10.3296	0.127868	luxAB
9	A9	82	79.0962	9.87068	0.13885	luxAB
9	A9	83	79.2932	9.37005	0.149269	luxAB
9	A9	84	79.49	8.83022	0.158679	luxAB
9	A9	85	79.6866	8.25529	0.166645	luxAB
9	A9	86	79.8833	7.65093	0.172802	luxAB
9	A9	87	80.0802	7.02423	0.176878	luxAB
9	A9	88	80.2773	6.38348	0.178685	luxAB
9	A9	89	80.4746	5.73796	0.178145	luxAB
9	A9	90	80.672	5.0975	0.175292	luxAB
9	A9	91	80.8692	4.47213	0.170234	luxAB
9	A9	92	81.0659	3.87157	0.163132	luxAB
9	A9	93	81.2619	3.30481	0.154195	luxAB
9	A9	94	81.4566	2.77959	0.143677	luxAB
9	A9	95	81.6499	2.30203	0.131854	luxAB
9	A9	96	81.8416	1.87633	0.119048	luxAB
9	A9	97	82.0318	1.50462	0.105628	luxAB
9	A9	98	82.2206	1.18691	0.0920067	luxAB
9	A9	99	82.4082	0.921301	0.0786075	luxAB
9	A9	100	82.595	0.704246	0.0658385	luxAB
9	A9	101	82.781	0.530958	0.0540501	luxAB
9	A9	102	82.9663	0.39586	0.0434966	luxAB
9	A9	103	83.1509	0.293041	0.0343211	luxAB
9	A9	104	83.3347	0.216655	0.026562	luxAB
9	A9	105	83.5175	0.161248	0.0201701	luxAB
9	A9	106	83.6992	0.121984	0.0150317	luxAB
9	A9	107	83.8799	0.0947622	0.0109977	luxAB
9	A9	108	84.0596	0.0762532	0.00790524	luxAB
9	A9	109	84.2386	0.0638591	0.00559088	luxAB
9	A9	110	84.4172	0.0556297	0.00389986	luxAB
9	A9	111	84.5959	0.0501542	0.00269484	luxAB
9	A9	112	84.7748	0.0464482	0.0018583	luxAB
9	A9	113	84.9543	0.0438486	0.00129264	luxAB
9	A9	114	85.1344	0.0419235	0.000919935	luxAB
9	A9	115	85.3152	0.0404004	0.000680719	luxAB
9	A9	116	85.4965	0.0391128	0.000530932	luxAB
9	A9	117	85.6782	0.0379613	0.000439036	luxAB
9	A9	118	85.8603	0.0368881	0.000383373	luxAB
9	A9	119	86.0425	0.03586	0.000349695	luxAB
9	A9	120	86.225	0.0348588	0.000328907	luxAB
9	A9	121	86.4077	0.0338751	0.00031542	luxAB
9	A9	122	86.5904	0.0329054	0.000305876	luxAB
9	A9	123	86.773	0.0319497	0.000298296	luxAB
9	A9	124	86.9552	0.0310109	0.000291516	luxAB
9	A9	125	87.1368	0.0300933	0.00028483	luxAB
9	A9	126	87.3175	0.0292016	0.000277789	luxAB
9	A9	127	87.4973	0.0283404	0.000270169	luxAB
9	A9	128	87.6763	0.027513	0.000261985	luxAB
9	A9	129	87.8547	0.0267207	0.000253467	luxAB
9	A9	130	88.0327	0.025963	0.000245	luxAB
9	A9	131	88.2105	0.0252373	0.000237062	luxAB
9	A9	132	88.3882	0.024539	0.000230091	luxAB
9	A9	133	88.5657	0.0238625	0.000224365	luxAB
9	A9	134	88.7429	0.0232018	0.000219945	luxAB
9	A9	135	88.9197	0.0225511	0.000216677	luxAB
9	A9	136	89.0962	0.0219055	0.00021425	luxAB
9	A9	137	89.2725	0.0212618	0.000212295	luxAB
9	A9	138	89.4486	0.0206186	0.000210457	luxAB
9	A9	139	89.6248	0.0199763	0.000208459	luxAB
9	A9	140	89.8012	0.019337	0.000206152	luxAB
9	A9	141	89.9779	0.0187035	0.000203522	luxAB
9	A9	142	90.1547	0.0180789	0.000200651	luxAB
9	A9	143	90.3317	0.017466	0.000197697	luxAB
9	A9	144	90.5088	0.016866	0.000194878	luxAB
9	A9	145	90.6856	0.0162792	0.000192425	luxAB
9	A9	146	90.862	0.0157038	0.000190537	luxAB
9	A9	147	91.0377	0.0151373	0.000189361	luxAB
9	A9	148	91.2128	0.0145761	0.000188979	luxAB
9	A9	149	91.3868	0.0140169	0.000189385	luxAB
9	A9	150	91.5596	0.0134567	0.000190474	luxAB
9	A9	151	91.7313	0.0128936	0.000192075	luxAB
9	A9	152	91.9017	0.0123269	0.000194007	luxAB
9	A9	153	92.0709	0.0117569	0.000196111	luxAB
9	A9	154	92.2391	0.0111843	0.000198301	luxAB
9	A9	155	92.4065	0.0106097	0.000200597	luxAB
9	A9	156	92.5731	0.0100333	0.000203126	luxAB
9	A9	157	92.7392	0.00945406	0.000206064	luxAB
9	A9	158	92.9047	0.0088699	0.00020957	luxAB
9	A9	159	93.0699	0.00827772	0.000213736	luxAB
9	A9	160	93.2346	0.00767386	0.000218536	luxAB
9	A9	161	93.3989	0.00705477	0.000223796	luxAB
9	A9	162	93.563	0.00641758	0.000229235	luxAB
9	A9	163	93.7271	0.00576064	0.000234538	luxAB
9	A9	164	93.8913	0.00508383	0.000239401	luxAB
9	A9	165	94.056	0.00438854	0.0002436	luxAB
9	A9	166	94.2212	0.00367738	0.000247064	luxAB
9	A9	167	94.3871	0.00295375	0.000249854	luxAB
9	A9	168	94.5534	0.00222123	0.000252178	luxAB
9	A9	169	94.7201	0.00148324	0.000254245	luxAB
9	A9	170	94.8868	0.000742238	0.000256283	luxAB
9	A9	171	95.0537	-3.3201e-08	0.00025853	luxAB
9	A9	172	95.22	-0.000742205	0.000261306	luxAB
10	A10	1	63.13	13.6335	0.00764884	luxAB
10	A10	2	63.2543	13.6265	0.00868362	luxAB
10	A10	3	63.3948	13.6136	0.00995031	luxAB
10	A10	4	63.5378	13.5959	0.0113988	luxAB
10	A10	5	63.6913	13.5734	0.0130127	luxAB
10	A10	6	63.852	13.5437	0.0147676	luxAB
10	A10	7	64.0202	13.5071	0.0166001	luxAB
10	A10	8	64.1943	13.4636	0.0183989	luxAB
10	A10	9	64.3735	13.4138	0.0200693	luxAB
10	A10	10	64.5572	13.3586	0.0215361	luxAB
10	A10	11	64.745	13.2987	0.0227638	luxAB
10	A10	12	64.9365	13.235	0.0237526	luxAB
10	A10	13	65.1314	13.1682	0.0245261	luxAB
10	A10	14	65.3293	13.099	0.0251182	luxAB
10	A10	15	65.5296	13.0278	0.0255672	luxAB
10	A10	16	65.7319	12.9552	0.0259081	luxAB
10	A10	17	65.9356	12.8815	0.0261666	luxAB
10	A10	18	66.1401	12.8071	0.026359	luxAB
10	A10	19	66.3451	12.7322	0.0264938	luxAB
10	A10	20	66.55	12.6571	0.0265716	luxAB
10	A10	21	66.7549	12.5821	0.0265892	luxAB
10	A10	22	66.9594	12.5074	0.0265472	luxAB
10	A10	23	67.1637	12.4331	0.0264526	luxAB
10	A10	24	67.3678	12.3594	0.0263177	luxAB
10	A10	25	67.5717	12.2863	0.0261597	luxAB
10	A10	26	67.7754	12.214	0.0259961	luxAB
10	A10	27	67.9789	12.1423	0.0258386	luxAB
10	A10	28	68.1821	12.0712	0.0256919	luxAB
10	A10	29	68.3852	12.0008	0.0255564	luxAB
10	A10	30	68.5884	11.9307	0.02543	luxAB
10	A10	31	68.7918	11.861	0.0253137	luxAB
10	A10	32	68.9957	11.7913	0.0252171	luxAB
10	A10	33	69.2003	11.7217	0.0251581	luxAB
10	A10	34	69.4056	11.6519	0.0251547	luxAB
10	A10	35	69.6114	11.5818	0.0252215	luxAB
10	A10	36	69.8175	11.5112	0.0253661	luxAB
10	A10	37	70.0235	11.4402	0.0255831	luxAB
10	A10	38	70.2293	11.3685	0.0258565	luxAB
10	A10	39	70.4348	11.2961	0.0261709	luxAB
10	A10	40	70.64	11.2228	0.0265146	luxAB
10	A10	41	70.8451	11.1487	0.0268792	luxAB
10	A10	42	71.0502	11.0735	0.027266	luxAB
10	A10	43	71.2554	10.9972	0.0276843	luxAB
10	A10	44	71.4607	10.9195	0.0281424	luxAB
10	A10	45	71.666	10.8404	0.0286415	luxAB
10	A10	46	71.8711	10.7598	0.0291753	luxAB
10	A10	47	72.076	10.6777	0.029721	luxAB
10	A10	48	72.2807	10.5939	0.0302404	luxAB
10	A10	49	72.4854	10.5086	0.0306908	luxAB
10	A10	50	72.6905	10.4218	0.031038	luxAB
10	A10	51	72.8964	10.3337	0.0312658	luxAB
10	A10	52	73.1037	10.2444	0.0313857	luxAB
10	A10	53	73.3126	10.1542	0.0314361	luxAB
10	A10	54	73.5228	10.0633	0.0314664	luxAB
10	A10	55	73.7341	9.97193	0.0315227	luxAB
10	A10	56	73.9458	9.8803	0.0316382	luxAB
10	A10	57	74.157	9.7886	0.0318252	luxAB
10	A10	58	74.3672	9.69693	0.0320765	luxAB
10	A10	59	74.5759	9.60534	0.0323783	luxAB
10	A10	60	74.7828	9.51382	0.0327188	luxAB
10	A10	61	74.9878	9.42232	0.0330897	luxAB
10	A10	62	75.1909	9.33073	0.0334879	luxAB
10	A10	63	75.3924	9.2389	0.0339198	luxAB
10	A10	64	75.5923	9.14669	0.0344001	luxAB
10	A10	65	75.7908	9.05392	0.034949	luxAB
10	A10	66	75.9881	8.96038	0.0356	luxAB
10	A10	67	76.1843	8.86583	0.0364093	luxAB
10	A10	68	76.3795	8.76993	0.0374482	luxAB
10	A10	69	76.5737	8.67224	0.0387914	luxAB
10	A10	70	76.7668	8.57209	0.0405194	luxAB
10	A10	71	76.9591	8.46861	0.0427143	luxAB
10	A10	72	77.1506	8.36057	0.0454513	luxAB
10	A10	73	77.3417	8.24635	0.0488082	luxAB
10	A10	74	77.5331	8.1239	0.0528854	luxAB
10	A10	75	77.7252	7.99067	0.057804	luxAB
10	A10	76	77.9183	7.84361	0.0636907	luxAB
10	A10	77	78.1127	7.67927	0.070655	luxAB
10	A10	78	78.3083	7.49385	0.0787564	luxAB
10	A10	79	78.5048	7.28344	0.0879677	luxAB
10	A10	80	78.7019	7.04429	0.0981393	luxAB
10	A10	81	78.8991	6.77313	0.108984	luxAB
10	A10	82	79.0962	6.46761	0.120088	luxAB
10	A10	83	79.2932	6.12671	0.130944	luxAB
10	A10	84	79.49	5.75106	0.140972	luxAB
10	A10	85	79.6866	5.34329	0.149576	luxAB
10	A10	86	79.8833	4.90806	0.156219	luxAB
10	A10	87	80.0802	4.45208	0.160467	luxAB
10	A10	88	80.2773	3.98376	0.162021	luxAB
10	A10	89	80.4746	3.51275	0.160747	luxAB
10	A10	90	80.672	3.04928	0.156693	luxAB
10	A10	91	80.8692	2.60345	0.150054	luxAB
10	A10	92	81.0659	2.18449	0.14114	luxAB
10	A10	93	81.2619	1.80008	0.130357	luxAB
10	A10	94	81.4566	1.45591	0.118173	luxAB
10	A10	95	81.6499	1.15537	0.105076	luxAB
10	A10	96	81.8416	0.899503	0.0915643	luxAB
10	A10	97	82.0318	0.687243	0.0781261	luxAB
10	A10	98	82.2206	0.515716	0.0652148	luxAB
10	A10	99	82.4082	0.380744	0.0532192	luxAB
10	A10	100	82.595	0.277352	0.0424405	luxAB
10	A10	101	82.781	0.200268	0.0330725	luxAB
10	A10	102	82.9663	0.144333	0.0251915	luxAB
10	A10	103	83.1509	0.104822	0.0187657	luxAB
10	A10	104	83.3347	0.0776361	0.0136812	luxAB
10	A10	105	83.5175	0.0593916	0.00977105	luxAB
10	A10	106	83.6992	0.0474199	0.00684366	luxAB
10	A10	107	83.8799	0.0397049	0.00470823	luxAB
10	A10	108	84.0596	0.0347855	0.00319034	luxAB
10	A10	109	84.2386	0.031644	0.00213904	luxAB
10	A10	110	84.4172	0.0295986	0.00142924	luxAB
10	A10	111	84.5959	0.0282095	0.000962396	luxAB
10	A10	112	84.7748	0.0272036	0.000663575	luxAB
10	A10	113	84.9543	0.0264164	0.000477508	luxAB
10	A10	114	85.1344	0.0257522	0.000364909	luxAB
10	A10	115	85.3152	0.0251562	0.000299081	luxAB
10	A10	116	85.4965	0.0245963	0.000262385	luxAB
10	A10	117	85.6782	0.0240533	0.000243507	luxAB
10	A10	118	85.8603	0.0235137	0.000235398	luxAB
10	A10	119	86.0425	0.0229676	0.000233747	luxAB
10	A10	120	86.225	0.0224069	0.000235875	luxAB
10	A10	121	86.4077	0.0218257	0.000240042	luxAB
10	A10	122	86.5904	0.0212207	0.000245001	luxAB
10	A10	123	86.773	0.020592	0.000249749	luxAB
10	A10	124	86.9552	0.0199433	0.000253434	luxAB
10	A10	125	87.1368	0.0192819	0.000255319	luxAB
10	A10	126	87.3175	0.0186174	0.000254821	luxAB
10	A10	127	87.4973	0.0179612	0.000251626	luxAB
10	A10	128	87.6763	0.0173243	0.000245805	luxAB
10	A10	129	87.8547	0.016716	0.000237827	luxAB
10	A10	130	88.0327	0.0161426	0.000228516	luxAB
10	A10	131	88.2105	0.0156063	0.000218941	luxAB
10	A10	132	88.3882	0.0151053	0.000210232	luxAB
10	A10	133	88.5657	0.0146339	0.000203371	luxAB
10	A10	134	88.7429	0.0141835	0.000199058	luxAB
10	A10	135	88.9197	0.0137433	0.000197632	luxAB
10	A10	136	89.0962	0.0133023	0.000199069	luxAB
10	A10	137	89.2725	0.0128499	0.000203034	luxAB
10	A10	138	89.4486	0.0123773	0.000208959	luxAB
10	A10	139	89.6248	0.0118783	0.000216115	luxAB
10	A10	140	89.8012	0.0113499	0.000223724	luxAB
10	A10	141	89.9779	0.0107922	0.000231043	luxAB
10	A10	142	90.1547	0.0102086	0.000237401	luxAB
10	A10	143	90.3317	0.00960502	0.000242267	luxAB
10	A10	144	90.5088	0.0089892	0.000245304	luxAB
10	A10	145	90.6856	0.00836949	0.000246375	luxAB
10	A10	146	90.862	0.00775392	0.000245508	luxAB
10	A10	147	91.0377	0.00714931	0.000242866	luxAB
10	A10	148	91.2128	0.00656066	0.000238707	luxAB
10	A10	149	91.3868	0.00599109	0.000233283	luxAB
10	A10	150	91.5596	0.00544213	0.000226773	luxAB
10	A10	151	91.7313	0.00491442	0.000219262	luxAB
10	A10	152	91.9017	0.00440842	0.000210756	luxAB
10	A10	153	92.0709	0.00392517	0.000201216	luxAB
10	A10	154	92.2391	0.00346662	0.000190615	luxAB
10	A10	155	92.4065	0.00303557	0.000179013	luxAB
10	A10	156	92.5731	0.00263522	0.000166591	luxAB
10	A10	157	92.7392	0.00226841	0.00015363	luxAB
10	A10	158	92.9047	0.00193687	0.000140464	luxAB
10	A10	159	93.0699	0.00164061	0.000127437	luxAB
10	A10	160	93.2346	0.00137782	0.000114835	luxAB
10	A10	161	93.3989	0.00114522	0.000102835	luxAB
10	A10	162	93.563	0.00093878	9.14992e-05	luxAB
10	A10	163	93.7271	0.000754696	8.0795e-05	luxAB
10	A10	164	93.8913	0.000590245	7.06425e-05	luxAB
10	A10	165	94.056	0.000444322	6.09762e-05	luxAB
10	A10	166	94.2212	0.00031738	5.17915e-05	luxAB
10	A10	167	94.3871	0.000210784	4.31279e-05	luxAB
10	A10	168	94.5534	0.000125847	3.50265e-05	luxAB
10	A10	169	94.7201	6.44779e-05	2.74703e-05	luxAB
10	A10	170	94.8868	1.97018e-05	2.03483e-05	luxAB
10	A10	171	95.0537	-7.5581e-06	1.35105e-05	luxAB
10	A10	172	95.22	-1.21437e-05	6.80761e-06	luxAB
11	A11	1	63.13	9.67733	0.0121897	luxAB
11	A11	2	63.2543	9.66848	0.0130892	luxAB
11	A11	3	63.3948	9.65459	0.0143726	luxAB
11	A11	4	63.5378	9.63655	0.0159458	luxAB
11	A11	5	63.6913	9.61425	0.0177744	luxAB
11	A11	6	63.852	9.58579	0.0198227	luxAB
11	A11	7	64.0202	9.55123	0.0220078	luxAB
11	A11	8	64.1943	9.51072	0.024178	luxAB
11	A11	9	64.3735	9.4647	0.0262096	luxAB
11	A11	10	64.5572	9.41385	0.0280058	luxAB
11	A11	11	64.745	9.35891	0.0295228	luxAB
11	A11	12	64.9365	9.30058	0.0307624	luxAB
11	A11	13	65.1314	9.23947	0.0317548	luxAB
11	A11	14	65.3293	9.17612	0.0325441	luxAB
11	A11	15	65.5296	9.11092	0.0331792	luxAB
11	A11	16	65.7319	9.04424	0.0337041	luxAB
11	A11	17	65.9356	8.97633	0.0341504	luxAB
11	A11	18	66.1401	8.90747	0.0345374	luxAB
11	A11	19	66.3451	8.83788	0.0348735	luxAB
11	A11	20	66.55	8.76776	0.035156	luxAB
11	A11	21	66.7549	8.6973	0.0353768	luxAB
11	A11	22	66.9594	8.62665	0.0355324	luxAB
11	A11	23	67.1637	8.55596	0.0356264	luxAB
11	A11	24	67.3678	8.48532	0.0356691	luxAB
11	A11	25	67.5717	8.4148	0.0356761	luxAB
11	A11	26	67.7754	8.34445	0.0356626	luxAB
11	A11	27	67.9789	8.27429	0.0356352	luxAB
11	A11	28	68.1821	8.20431	0.0355902	luxAB
11	A11	29	68.3852	8.13452	0.0355182	luxAB
11	A11	30	68.5884	8.0649	0.0354072	luxAB
11	A11	31	68.7918	7.99544	0.0352505	luxAB
11	A11	32	68.9957	7.92611	0.0350556	luxAB
11	A11	33	69.2003	7.85693	0.0348429	luxAB
11	A11	34	69.4056	7.78791	0.0346354	luxAB
11	A11	35	69.6114	7.71908	0.0344535	luxAB
11	A11	36	69.8175	7.65047	0.0343098	luxAB
11	A11	37	70.0235	7.58214	0.0342016	luxAB
11	A11	38	70.2293	7.51414	0.0341137	luxAB
11	A11	39	70.4348	7.44648	0.0340336	luxAB
11	A11	40	70.64	7.37918	0.033956	luxAB
11	A11	41	70.8451	7.31219	0.0338814	luxAB
11	A11	42	71.0502	7.24546	0.0338238	luxAB
11	A11	43	71.2554	7.17887	0.0338076	luxAB
11	A11	44	71.4607	7.11229	0.0338551	luxAB
11	A11	45	71.666	7.04557	0.0339791	luxAB
11	A11	46	71.8711	6.97855	0.0341816	luxAB
11	A11	47	72.076	6.91106	0.0344439	luxAB
11	A11	48	72.2807	6.84298	0.0347265	luxAB
11	A11	49	72.4854	6.77421	0.0349826	luxAB
11	A11	50	72.6905	6.70468	0.0351721	luxAB
11	A11	51	72.8964	6.63438	0.0352721	luxAB
11	A11	52	73.1037	6.56335	0.0352879	luxAB
11	A11	53	73.3126	6.49169	0.0352525	luxAB
11	A11	54	73.5228	6.41952	0.0352086	luxAB
11	A11	55	73.7341	6.347	0.0351943	luxAB
11	A11	56	73.9458	6.27432	0.0352323	luxAB
11	A11	57	74.157	6.20166	0.0353227	luxAB
11	A11	58	74.3672	6.1292	0.0354456	luxAB
11	A11	59	74.5759	6.0571	0.035576	luxAB
11	A11	60	74.7828	5.98549	0.0356943	luxAB
11	A11	61	74.9878	5.91446	0.0357879	luxAB
11	A11	62	75.1909	5.84406	0.0358525	luxAB
11	A11	63	75.3924	5.77431	0.0358956	luxAB
11	A11	64	75.5923	5.70517	0.0359328	luxAB
11	A11	65	75.7908	5.63658	0.0359828	luxAB
11	A11	66	75.9881	5.56844	0.0360726	luxAB
11	A11	67	76.1843	5.50062	0.036245	luxAB
11	A11	68	76.3795	5.43293	0.0365498	luxAB
11	A11	69	76.5737	5.36519	0.0370338	luxAB
11	A11	70	76.7668	5.2971	0.0377455	luxAB
11	A11	71	76.9591	5.22833	0.0387358	luxAB
11	A11	72	77.1506	5.15838	0.0400551	luxAB
11	A11	73	77.3417	5.08662	0.0417673	luxAB
11	A11	74	77.5331	5.01219	0.043972	luxAB
11	A11	75	77.7252	4.93393	0.0468058	luxAB
11	A11	76	77.9183	4.85038	0.050429	luxAB
11	A11	77	78.1127	4.75971	0.0550063	luxAB
11	A11	78	78.3083	4.65969	0.0606767	luxAB
11	A11	79	78.5048	4.5478	0.0675167	luxAB
11	A11	80	78.7019	4.42127	0.0755035	luxAB
11	A11	81	78.8991	4.27733	0.0844907	luxAB
11	A11	82	79.0962	4.11339	0.0942057	luxAB
11	A11	83	79.2932	3.92741	0.10426	luxAB
11	A11	84	79.49	3.71822	0.114156	luxAB
11	A11	85	79.6866	3.48584	0.123333	luxAB
11	A11	86	79.8833	3.23173	0.131225	luxAB
11	A11	87	80.0802	2.95891	0.137315	luxAB
11	A11	88	80.2773	2.67197	0.141172	luxAB
11	A11	89	80.4746	2.37681	0.142502	luxAB
11	A11	90	80.672	2.08025	0.14118	luxAB
11	A11	91	80.8692	1.78954	0.13724	luxAB
11	A11	92	81.0659	1.51173	0.130856	luxAB
11	A11	93	81.2619	1.25313	0.122336	luxAB
11	A11	94	81.4566	1.01877	0.112083	luxAB
11	A11	95	81.6499	0.812115	0.100565	luxAB
11	A11	96	81.8416	0.634872	0.0882893	luxAB
11	A11	97	82.0318	0.487079	0.0757774	luxAB
11	A11	98	82.2206	0.367307	0.0635315	luxAB
11	A11	99	82.4082	0.272995	0.0519949	luxAB
11	A11	100	82.595	0.200855	0.0415228	luxAB
11	A11	101	82.781	0.147256	0.0323569	luxAB
11	A11	102	82.9663	0.108574	0.0246116	luxAB
11	A11	103	83.1509	0.0814487	0.0182833	luxAB
11	A11	104	83.3347	0.0629519	0.0132763	luxAB
11	A11	105	83.5175	0.0506672	0.00943427	luxAB
11	A11	106	83.6992	0.0426962	0.00657034	luxAB
11	A11	107	83.8799	0.0376142	0.00449495	luxAB
11	A11	108	84.0596	0.0343975	0.00303317	luxAB
11	A11	109	84.2386	0.0323409	0.00203295	luxAB
11	A11	110	84.4172	0.0309779	0.00136832	luxAB
11	A11	111	84.5959	0.030012	0.000940261	luxAB
11	A11	112	84.7748	0.0292625	0.000673841	luxAB
11	A11	113	84.9543	0.0286237	0.000514212	luxAB
11	A11	114	85.1344	0.0280365	0.000422745	luxAB
11	A11	115	85.3152	0.0274697	0.00037349	luxAB
11	A11	116	85.4965	0.0269071	0.000349549	luxAB
11	A11	117	85.6782	0.0263407	0.000340283	luxAB
11	A11	118	85.8603	0.0257657	0.000339216	luxAB
11	A11	119	86.0425	0.0251788	0.000342519	luxAB
11	A11	120	86.225	0.0245769	0.000347911	luxAB
11	A11	121	86.4077	0.0239579	0.00035398	luxAB
11	A11	122	86.5904	0.0233206	0.0003597	luxAB
11	A11	123	86.773	0.022666	0.000364173	luxAB
11	A11	124	86.9552	0.0219977	0.000366521	luxAB
11	A11	125	87.1368	0.0213224	0.000365861	luxAB
11	A11	126	87.3175	0.0206493	0.000361374	luxAB
11	A11	127	87.4973	0.0199894	0.000352505	luxAB
11	A11	128	87.6763	0.0193544	0.00033917	luxAB
11	A11	129	87.8547	0.0187551	0.000321838	luxAB
11	A11	130	88.0327	0.0182001	0.000301512	luxAB
11	A11	131	88.2105	0.0176951	0.000279645	luxAB
11	A11	132	88.3882	0.0172417	0.000257915	luxAB
11	A11	133	88.5657	0.0168375	0.00023796	luxAB
11	A11	134	88.7429	0.0164764	0.000221191	luxAB
11	A11	135	88.9197	0.0161491	0.000208656	luxAB
11	A11	136	89.0962	0.0158441	0.000200969	luxAB
11	A11	137	89.2725	0.0155485	0.000198292	luxAB
11	A11	138	89.4486	0.0152495	0.000200354	luxAB
11	A11	139	89.6248	0.0149355	0.000206478	luxAB
11	A11	140	89.8012	0.0145971	0.000215677	luxAB
11	A11	141	89.9779	0.0142281	0.000226755	luxAB
11	A11	142	90.1547	0.0138261	0.000238418	luxAB
11	A11	143	90.3317	0.0133929	0.000249418	luxAB
11	A11	144	90.5088	0.0129336	0.000258731	luxAB
11	A11	145	90.6856	0.0124561	0.000265656	luxAB
11	A11	146	90.862	0.0119697	0.000269883	luxAB
11	A11	147	91.0377	0.0114838	0.000271519	luxAB
11	A11	148	91.2128	0.0110064	0.000271074	luxAB
11	A11	149	91.3868	0.010543	0.000269332	luxAB
11	A11	150	91.5596	0.0100959	0.000267203	luxAB
11	A11	151	91.7313	0.00966445	0.000265588	luxAB
11	A11	152	91.9017	0.00924482	0.000265259	luxAB
11	A11	153	92.0709	0.00883122	0.000266748	luxAB
11	A11	154	92.2391	0.00841677	0.00027029	luxAB
11	A11	155	92.4065	0.00799461	0.000275842	luxAB
11	A11	156	92.5731	0.00755881	0.000283109	luxAB
11	A11	157	92.7392	0.00710519	0.000291571	luxAB
11	A11	158	92.9047	0.0066317	0.000300536	luxAB
11	A11	159	93.0699	0.00613857	0.000309241	luxAB
11	A11	160	93.2346	0.00562806	0.000316922	luxAB
11	A11	161	93.3989	0.00510402	0.000322887	luxAB
11	A11	162	93.563	0.00457134	0.000326634	luxAB
11	A11	163	93.7271	0.00403526	0.000327934	luxAB
11	A11	164	93.8913	0.00350073	0.000326855	luxAB
11	A11	165	94.056	0.00297192	0.000323759	luxAB
11	A11	166	94.2212	0.00245182	0.000319278	luxAB
11	A11	167	94.3871	0.0019421	0.00031414	luxAB
11	A11	168	94.5534	0.0014431	0.000309098	luxAB
11	A11	169	94.7201	0.000954433	0.000304599	luxAB
11	A11	170	94.8868	0.00047286	0.000300867	luxAB
11	A11	171	95.0537	-2.35851e-06	0.000298069	luxAB
11	A11	172	95.22	-0.000470501	0.000296545	luxAB
12	A12	1	63.13	12.0945	0.0152162	luxAB
12	A12	2	63.2543	12.0792	0.0153168	luxAB
12	A12	3	63.3948	12.0587	0.0159196	luxAB
12	A12	4	63.5378	12.0339	0.0168877	luxAB
12	A12	5	63.6913	12.0046	0.0181674	luxAB
12	A12	6	63.852	11.9689	0.0197197	luxAB
12	A12	7	64.0202	11.9267	0.0214664	luxAB
12	A12	8	64.1943	11.8781	0.023251	luxAB
12	A12	9	64.3735	11.8237	0.0249533	luxAB
12	A12	10	64.5572	11.7639	0.0264794	luxAB
12	A12	11	64.745	11.6996	0.0277869	luxAB
12	A12	12	64.9365	11.6314	0.0288738	luxAB
12	A12	13	65.1314	11.56	0.0297634	luxAB
12	A12	14	65.3293	11.4861	0.0304936	luxAB
12	A12	15	65.5296	11.41	0.0311074	luxAB
12	A12	16	65.7319	11.332	0.0316452	luxAB
12	A12	17	65.9356	11.2526	0.0321365	luxAB
12	A12	18	66.1401	11.1718	0.0326	luxAB
12	A12	19	66.3451	11.0899	0.0330434	luxAB
12	A12	20	66.55	11.0071	0.0334625	luxAB
12	A12	21	66.7549	10.9233	0.0338458	luxAB
12	A12	22	66.9594	10.8389	0.0341839	luxAB
12	A12	23	67.1637	10.7537	0.034472	luxAB
12	A12	24	67.3678	10.668	0.0347105	luxAB
12	A12	25	67.5717	10.5818	0.0349045	luxAB
12	A12	26	67.7754	10.4953	0.0350594	luxAB
12	A12	27	67.9789	10.4086	0.0351732	luxAB
12	A12	28	68.1821	10.3218	0.0352362	luxAB
12	A12	29	68.3852	10.2349	0.0352356	luxAB
12	A12	30	68.5884	10.1482	0.0351585	luxAB
12	A12	31	68.7918	10.0616	0.0349993	luxAB
12	A12	32	68.9957	9.97532	0.0347681	luxAB
12	A12	33	69.2003	9.88939	0.0344891	luxAB
12	A12	34	69.4056	9.80392	0.0341895	luxAB
12	A12	35	69.6114	9.71899	0.0338941	luxAB
12	A12	36	69.8175	9.6347	0.0336196	luxAB
12	A12	37	70.0235	9.55113	0.0333678	luxAB
12	A12	38	70.2293	9.46836	0.0331282	luxAB
12	A12	39	70.4348	9.38645	0.0328929	luxAB
12	A12	40	70.64	9.3054	0.0326614	luxAB
12	A12	41	70.8451	9.22517	0.0324392	luxAB
12	A12	42	71.0502	9.14567	0.0322446	luxAB
12	A12	43	71.2554	9.06672	0.0321057	luxAB
12	A12	44	71.4607	8.98812	0.0320475	luxAB
12	A12	45	71.666	8.90961	0.0320842	luxAB
12	A12	46	71.8711	8.83091	0.0322175	luxAB
12	A12	47	72.076	8.75174	0.0324272	luxAB
12	A12	48	72.2807	8.67188	0.0326709	luxAB
12	A12	49	72.4854	8.59112	0.0328971	luxAB
12	A12	50	72.6905	8.50939	0.033059	luxAB
12	A12	51	72.8964	8.42668	0.0331258	luxAB
12	A12	52	73.1037	8.34308	0.0330939	luxAB
12	A12	53	73.3126	8.25881	0.0329874	luxAB
12	A12	54	73.5228	8.17413	0.0328429	luxAB
12	A12	55	73.7341	8.08937	0.0326955	luxAB
12	A12	56	73.9458	8.00487	0.0325696	luxAB
12	A12	57	74.157	7.92096	0.0324721	luxAB
12	A12	58	74.3672	7.8379	0.0323939	luxAB
12	A12	59	74.5759	7.7559	0.0323231	luxAB
12	A12	60	74.7828	7.67508	0.0322534	luxAB
12	A12	61	74.9878	7.59546	0.032185	luxAB
12	A12	62	75.1909	7.51699	0.0321241	luxAB
12	A12	63	75.3924	7.43953	0.0320858	luxAB
12	A12	64	75.5923	7.3629	0.0320908	luxAB
12	A12	65	75.7908	7.28688	0.0321608	luxAB
12	A12	66	75.9881	7.21123	0.0323249	luxAB
12	A12	67	76.1843	7.13568	0.0326276	luxAB
12	A12	68	76.3795	7.05992	0.0331226	luxAB
12	A12	69	76.5737	6.98359	0.0338641	luxAB
12	A12	70	76.7668	6.90625	0.0349114	luxAB
12	A12	71	76.9591	6.82729	0.0363282	luxAB
12	A12	72	77.1506	6.74592	0.038178	luxAB
12	A12	73	77.3417	6.66107	0.0405351	luxAB
12	A12	74	77.5331	6.57135	0.0435025	luxAB
12	A12	75	77.7252	6.47496	0.0472119	luxAB
12	A12	76	77.9183	6.36967	0.051809	luxAB
12	A12	77	78.1127	6.25279	0.0574336	luxAB
12	A12	78	78.3083	6.12126	0.0641889	luxAB
12	A12	79	78.5048	5.9717	0.072107	luxAB
12	A12	80	78.7019	5.80065	0.081113	luxAB
12	A12	81	78.8991	5.6048	0.0910041	luxAB
12	A12	82	79.0962	5.38134	0.101454	luxAB
12	A12	83	79.2932	5.12835	0.112027	luxAB
12	A12	84	79.49	4.84516	0.1222	luxAB
[truncated: 14,536 more rows]

## Sheet: Melt Curve Result
Chemistry	Dye-based
Date Created	2024-02-07 16:42:09 PM CET
Experiment Comment
Experiment File Name	U:\Promotion DNA Methyltransferasen Synechocystis PCC6803\Nippon qFYR\Experiments\2024-02-07_luxAB.qps
Experiment Name	2024-02-07_luxAB
Experiment Run End Time	2024-02-07 16:05:04 PM CET
Experiment Run Start Time	2024-02-07 14:12:04 PM CET
Experiment Type	Comparative Cq (ΔΔCq)
Instrument Serial Number	AX96B22K09M08
Instrument Type	FastGene qFYR
Lid Temperature	100.0
Plastic manufacturer
Post-read Stage/Step
Pre-read Stage/Step
Quantification Cycle Method	Cq
Sample Volume	20.0
Sealing method
Signal Smoothing On	true
Software version	1.0
Stage where Melt Analysis is performed	Stage3
Stage/ Cycle where Cq Analysis is performed	Stage2, Step2
Template type	cDNA
User Name
Well	Well Position	Sample	Target Name	Tm	Melt Peak Height
1	A1	ggGc K1	luxAB	80.5224	63.636
2	A2	ggGc K1	luxAB	80.4924	63.636
3	A3	ggGc K1	luxAB	80.4352	63.636
4	A4	ggGc K2	luxAB	80.5024	63.636
5	A5	ggGc K2	luxAB	80.4092	63.636
5	A5	ggGc K2	luxAB	72.681	0
6	A6	ggGc K2	luxAB	80.3221	63.636
7	A7	ggGc K3	luxAB	80.3621	63.636
8	A8	ggGc K3	luxAB	80.3521	63.636
9	A9	ggGc K3	luxAB	80.33	63.636
10	A10	ggGc K1	luxAB	80.29	63.636
11	A11	ggGc K2	luxAB	80.4766	63.636
12	A12	ggGc K3	luxAB	80.4266	63.636
13	B1	ggGc K1	rnpa	84.8678	63.636
14	B2	ggGc K1	rnpa	84.7772	63.636
15	B3	ggGc K1	rnpa	84.7678	63.636
16	B4	ggGc K2	rnpa	84.8278	63.636
16	B4	ggGc K2	rnpa	65.8342	0
17	B5	ggGc K2	rnpa	84.7702	63.636
18	B6	ggGc K2	rnpa	84.7402	63.636
19	B7	ggGc K3	rnpa	84.7196	63.636
20	B8	ggGc K3	rnpa	84.7402	63.636
20	B8	ggGc K3	rnpa	65.1961	0
21	B9	ggGc K3	rnpa	84.6796	63.636
22	B10	ggGc K1	rnpa	84.8286	63.636
22	B10	ggGc K1	rnpa	65.3943	0
25	C1	ggAc K1	luxAB	80.3552	63.636
26	C2	ggAc K1	luxAB	80.2652	63.636
27	C3	ggAc K1	luxAB	80.2852	63.636
28	C4	ggAc K2	luxAB	80.138	63.636
29	C5	ggAc K2	luxAB	80.2321	63.636
30	C6	ggAc K2	luxAB	80.2153	63.636
31	C7	ggAc K3	luxAB	80.2221	63.636
32	C8	ggAc K3	luxAB	80.2221	63.636
33	C9	ggAc K3	luxAB	80.1332	63.636
34	C10	ggAc K1	luxAB	80.3966	63.636
34	C10	ggAc K1	luxAB	72.3711	0
35	C11	ggAc K2	luxAB	80.5633	63.636
35	C11	ggAc K2	luxAB	72.176	0
36	C12	ggAc K3	luxAB	80.32	63.636
37	D1	ggAc K1	rnpa	84.7372	63.636
38	D2	ggAc K1	rnpa	84.6772	63.636
39	D3	ggAc K1	rnpa	84.6672	63.636
40	D4	ggAc K2	rnpa	84.6772	63.636
41	D5	ggAc K2	rnpa	84.6296	63.636
42	D6	ggAc K2	rnpa	84.6096	63.636
43	D7	ggAc K3	rnpa	84.5996	63.636
44	D8	ggAc K3	rnpa	84.6396	63.636
45	D9	ggAc K3	rnpa	84.6099	63.636
47	D11	ggAc K2	rnpa	84.8086	63.636
47	D11	ggAc K2	rnpa	65.3335	0
47	D11	ggAc K2	rnpa	72.3007	0
48	D12	ggAc K3	rnpa	84.8186	63.636
48	D12	ggAc K3	rnpa	65.1043	0
48	D12	ggAc K3	rnpa	71.8702	0
49	E1	ggTc K1	luxAB	80.178	63.636
50	E2	ggTc K1	luxAB	80.128	63.636
51	E3	ggTc K1	luxAB	80.098	63.636
52	E4	ggTc K2	luxAB	80.168	63.636
53	E5	ggTc K2	luxAB	80.0353	63.636
54	E6	ggTc K2	luxAB	80.0553	63.636
55	E7	ggTc K3	luxAB	80.0653	63.636
56	E8	ggTc K3	luxAB	80.0953	63.636
57	E9	ggTc K3	luxAB	80.1232	63.636
58	E10	ggTc K1	luxAB	80.17	63.636
59	E11	ggTc K2	luxAB	80.1432	63.636
60	E12	ggTc K3	luxAB	80.25	63.636
61	F1	ggTc K1	rnpa	84.5972	63.636
62	F2	ggTc K1	rnpa	84.4961	63.636
63	F3	ggTc K1	rnpa	84.5461	63.636
64	F4	ggTc K2	rnpa	84.5761	63.636
65	F5	ggTc K2	rnpa	84.5183	63.636
66	F6	ggTc K2	rnpa	84.4683	63.636
67	F7	ggTc K3	rnpa	84.4983	63.636
68	F8	ggTc K3	rnpa	84.5496	63.636
69	F9	ggTc K3	rnpa	84.5599	63.636
70	F10	ggTc K1	rnpa	84.7796	63.636
70	F10	ggTc K1	rnpa	68.8689	0
71	F11	ggTc K2	rnpa	84.6896	63.636
71	F11	ggTc K2	rnpa	68.6154	0
71	F11	ggTc K2	rnpa	70.5575	0
73	G1	ggCc K1	luxAB	80.228	63.636
74	G2	ggCc K1	luxAB	80.128	63.636
75	G3	ggCc K1	luxAB	80.0779	63.636
76	G4	ggCc K2	luxAB	80.1479	63.636
77	G5	ggCc K2	luxAB	80.0453	63.636
78	G6	ggCc K2	luxAB	79.9983	63.636
79	G7	ggCc K3	luxAB	80.0153	63.636
80	G8	ggCc K3	luxAB	80.0653	63.636
81	G9	ggCc K3	luxAB	80.1332	63.636
82	G10	ggCc K1	luxAB	80.4566	63.636
83	G11	ggCc K2	luxAB	80.27	63.636
84	G12	ggCc K3	luxAB	80.3766	63.636
85	H1	ggCc K1	rnpa	84.7572	63.636
86	H2	ggCc K1	rnpa	84.7172	63.636
87	H3	ggCc K1	rnpa	84.6772	63.636
88	H4	ggCc K2	rnpa	84.7272	63.636
89	H5	ggCc K2	rnpa	84.5896	63.636
90	H6	ggCc K2	rnpa	84.5496	63.636
91	H7	ggCc K3	rnpa	84.5796	63.636
92	H8	ggCc K3	rnpa	84.6696	63.636
93	H9	ggCc K3	rnpa	84.6699	63.636
96	H12	ggCc K3	rnpa	84.7986	63.636
96	H12	ggCc K3	rnpa	65.7243	0
