# Supplementary material for: Epigenetic control of tetrapyrrole biosynthesis by m4C DNA methylation in a cyanobacterium
Source: DNA Res. 2024 Dec 7;31(6):dsae035. doi: 10.1093/dnares/dsae035 (PMC11662147; doi:10.1093/dnares/dsae035)
Supplement: dsae035_suppl_Supplementary_Datasets_S3 [file dsae035_suppl_supplementary_datasets_s3.xlsx]

## Sheet: Dataset S3
Dataset S3. Location of all mutations found in the resequencing analysis of ∆sll0729 deletion and seven suppressor strains (Sup1 to Sup7), compared to the parental WT strain.
Genbank ID	Position	Type	Reference	Allele	Strains	Coding region change	Amino acid change	Gene	Locus_tag	ORF ID	Product
CP003265	144507	SNV	G	A	KO, Sup1, Sup2, Sup3, Sup4, Sup5, Sup6, Sup7	AGF50268.1:c.[972+143735G>A]; AGF50393.1:c.[447G>A]		bcp	MYO_11260	slr0242	bacterioferritin comigratory protein
CP003265	256605	SNV	C	T	Sup1, Sup2, Sup3, Sup4, Sup5, Sup6, Sup7	AGF50268.1:c.972+255833C>T					promoter region of slr1790
CP003265	387108	SNV	C	T	KO, Sup1, Sup2, Sup3, Sup4, Sup5, Sup6, Sup7	AGF50268.1:c.[972+386336C>T]; AGF50628.1:c.[326C>T]	AGF50628.1:p.Pro109Leu		MYO_13670	slr1085	hypothetical protein
CP003265	528168	SNV	G	C	KO, Sup1, Sup2, Sup3, Sup4, Sup5, Sup6, Sup7	AGF50268.1:c.[972+527396G>C]; AGF50742.1:c.[3721G>C]	AGF50742.1:p.Ala1241Pro		MYO_14820	slr1753	hypothetical protein
CP003265	703647	Deletion	A	-	Sup1	AGF50268.1:c.[972+702875delA]; AGF50900.1:c.[2803delA]	AGF50900.1:p.Ile937fs		MYO_16420	slr1393	sensory transduction histidine kinase
CP003265	831302	SNV	T	C	KO, Sup1, Sup2, Sup3, Sup4, Sup5, Sup6, Sup7	AGF50268.1:c.972+830530T>C
CP003265	841715	SNV	C	T	KO, Sup1, Sup2, Sup3, Sup4, Sup5, Sup6, Sup7	AGF50268.1:c.[972+840943C>T]; AGF51038.1:c.[554G>A]	AGF51038.1:p.Arg185Gln	rpl3	MYO_17800	sll1799	50S ribosomal protein L3
CP003265	847733	SNV	A	G	KO, Sup1, Sup2, Sup3, Sup4, Sup5, Sup6, Sup7	AGF50268.1:c.[972+846961A>G]; AGF51045.1:c.[5A>G]	AGF51045.1:p.Asn2Ser	argB	MYO_17870	slr1898	N-acetylglutamate kinase
CP003265	1070494	SNV	T	A	KO, Sup1, Sup2, Sup3, Sup4, Sup5, Sup6, Sup7	AGF50268.1:c.[972+1069722T>A]; AGF51238.1:c.[864A>T]	AGF51238.1:p.Lys288Asn		MYO_19820	sll1359	hypothetical protein
CP003265	1203086	SNV	A	G	KO, Sup1, Sup2, Sup3, Sup4, Sup5, Sup6, Sup7	AGF50268.1:c.[972+1202314A>G]; AGF51348.1:c.[341A>G]	AGF51348.1:p.Tyr114Cys		MYO_110940	slr1865	hypothetical protein
CP003265	1423938^1423939	Insertion	-	T	KO, Sup1, Sup2, Sup3, Sup4, Sup5, Sup6, Sup7	AGF50268.1:c.[972+1423166_972+1423167insT]; AGF51559.1:c.[2182_2183insA]	AGF51559.1:p.Ala728fs		MYO_113070	sll1951	hemolysin
CP003265	1579501	SNV	G	T	KO, Sup1, Sup2, Sup3, Sup4, Sup5, Sup6, Sup7	AGF50268.1:c.[972+1578729G>T]; AGF51692.1:c.[779C>A]	AGF51692.1:p.Ala260Asp		MYO_114410	sll1428	P3 protein
CP003265	1763737	SNV	A	G	Sup3, Sup4	AGF50268.1:c.[972+1762965A>G]; AGF51875.1:c.[1658T>C]	AGF51875.1:p.Leu553Pro		MYO_116270	sll1895	hypothetical protein
CP003265	1810888	SNV	T	C	KO, Sup1, Sup2, Sup3, Sup4, Sup5, Sup6, Sup7	AGF50268.1:c.[1-1758474T>C]; AGF51913.1:c.[674T>C]	AGF51913.1:p.Val225Ala		MYO_116650	slr1983	regulatory components of sensory transduction system
CP003265	1847864^1847865	Insertion	-	T	KO, Sup1, Sup2, Sup3, Sup4, Sup5, Sup6, Sup7	AGF50268.1:c.[1-1721498_1-1721497insT]; AGF51952.1:c.[1155_1156insA]	AGF51952.1:p.Asp386fs	hlyD	MYO_117070	sll1181	HlyD family of secretion proteins
CP003265	2241338	SNV	G	C	KO, Sup1, Sup2, Sup3, Sup4, Sup5, Sup6, Sup7	AGF50268.1:c.[1-1328024G>C]; AGF52295.1:c.[221G>C]	AGF52295.1:p.Arg74Pro		MYO_120550	slr1942	hypothetical protein
CP003265	2262055..2262059	Deletion	ATGGT	-	Sup2	AGF50268.1:c.1-1307307_1-1307303delATGGT
CP003265	2397991	SNV	A	C	KO, Sup1, Sup2, Sup3, Sup4, Sup5, Sup6, Sup7	AGF50268.1:c.1-1171371A>C
CP003265	2518280	SNV	C	T	KO, Sup1, Sup2, Sup3, Sup4, Sup5, Sup6, Sup7	AGF50268.1:c.[1-1051082C>T]; AGF52515.1:c.[2693C>T]	AGF52515.1:p.Ser898Phe		MYO_122830	slr0222	hybrid sensory kinase
CP003265	2867061	SNV	G	A	Sup5, Sup6, Sup7	AGF50268.1:c.[1-702301G>A]; AGF52832.1:c.[42G>A]			MYO_126030	slr0073	sensory transduction histidine kinase
CP003265	3011933	SNV	C	T	KO, Sup1, Sup2, Sup3, Sup4, Sup5, Sup6, Sup7	AGF50268.1:c.[1-557429C>T]; AGF52960.1:c.[276C>T]			MYO_127320	slr0302	PleD-like protein
CP003265	3095975	SNV	C	T	KO, Sup1, Sup2, Sup3, Sup4, Sup5, Sup6, Sup7	AGF50268.1:c.[1-473387C>T]; AGF53034.1:c.[283C>T]	AGF53034.1:p.Arg95Cys		MYO_128060	ssr1176	transposase
CP003265	3361555^3361556	Insertion	-	T	KO, Sup1, Sup2, Sup3, Sup4, Sup5, Sup6, Sup7	AGF50268.1:c.[1-207807_1-207806insT]; AGF53247.1:c.[1509_1510insA]	AGF53247.1:p.Leu504fs		MYO_130270	sll1496	mannose-1-phosphate guanyltransferase
CP003265	3369205	SNV	A	T	KO, Sup1, Sup2, Sup3, Sup4, Sup5, Sup6, Sup7	AGF50268.1:c.[1-200157A>T]; AGF53253.1:c.[692A>T]	AGF53253.1:p.Lys231Met	rpoF	MYO_130340	slr1564	RNA polymerase sigma-37
CP003265	487987..487991	Deletion	TCCTC	-	Sup1	AGF50268.1:c.[972+487215_972+487219delTCCTC]; AGF50714.1:c.[599_603delTCCTC]	AGF50714.1:p.Ile200fs		MYO_14540	slr1609	long-chain-fatty-acid CoA ligase
CP003265	730868^730869	Insertion	-	T	KO, Sup1, Sup2, Sup3, Sup4, Sup5, Sup6, Sup7	AGF50268.1:c.[972+730096_972+730097insT]; AGF50925.1:c.[307_308insA]	AGF50925.1:p.Ile103fs	spkA	MYO_16670		SpkA
CP003265	781120..781273	Deletion	CCCCGGCTTTAAACGTCATGCACCAATCTCTGATTTACTGGTTTATTCATCTATCAATTCCATAGGCTTTTTGCTTCATCGCTCCAACTAACTTTTCTGGGATGTCCTCCATGCCCCCCGTGCCTAGCTTACCGTCCACCGATGCCGTTATTCC	154bp	KO, Sup1, Sup2, Sup3, Sup4, Sup5, Sup6, Sup7
